# Supplementary material for: Authorship and citation patterns of highly cited biomedical researchers: a cross-sectional study
Source: Res Integr Peer Rev. 2023 Sep 5;8:13. doi: 10.1186/s41073-023-00137-1 (PMC10478343; doi:10.1186/s41073-023-00137-1)
Supplement: Supplementary file 1 — Additional file 1. [file 41073_2023_137_MOESM1_ESM.xlsx]

## Sheet: Supplement1
author_name	inst_name	country	total_p	firstyr	lastyr	duration	single_p	single1_p	single1last_p	first_p	middle_p	last_p	total_cit	h19	hm19	field	early_late	continent	single_p5	first_p5	middle_p5	last_p5
Hu, Frank B.	Harvard T.H. Chan School of Public Health	usa	1324	1994	2020	26	36	96	498	60	826	402	159899	208	78.5433	1	1	2	3	3	5	5
Giovannucci, Edward	Harvard T.H. Chan School of Public Health	usa	1368	1990	2020	30	66	134	450	68	918	316	127738	178	76.883	1	1	2	3	3	5	5
Meyerson, Matthew	Harvard Medical School	usa	411	1991	2020	29	4	12	107	8	304	95	149502	166	24.4624	1	1	2	1	1	5	3
Gabriel, Stacey	Broad Institute	usa	346	2001	2020	19	2	6	11	4	335	5	195901	165	11.0501	2	2	2	1	1	5	1
Deloukas, Panos	Barts and The London School of Medicine and Dentistry	gbr	483	1992	2020	28	2	12	41	10	442	29	134378	161	13.7218	2	1	1	1	2	5	2
Serruys, Patrick W.	Imperial College London	gbr	1887	1993	2020	27	88	172	1106	84	781	934	115095	158	53.5832	1	1	1	3	3	5	5
Ioannidis, John P.A.	Stanford University	usa	1073	1994	2020	26	146	304	697	158	376	393	142991	157	77.0406	1	1	2	4	4	5	5
Knight, Rob	University of California, San Diego	usa	583	1998	2020	22	6	24	209	18	374	185	139418	154	42.9101	2	2	2	1	2	5	4
Lip, Gregory Y.H.	Aalborg Universitet	dnk	2991	1991	2020	29	94	441	1919	347	1072	1478	154502	153	73.9106	1	1	1	3	5	5	5
Benjamin, Emelia	Boston University	usa	710	1992	2020	28	3	19	172	16	538	153	143217	151	38.8091	1	1	2	1	2	5	4
Peterson, Eric D.	Duke Clinical Research Institute	usa	1419	1994	2020	26	11	67	438	56	981	371	91855	148	49.089	1	1	2	2	3	5	5
Bax, Jeroen J.	Leiden University Medical Center - LUMC	nld	1772	1993	2020	27	8	127	619	119	1153	492	148833	148	44.8846	1	1	1	1	4	5	5
Getz, Gad	Massachusetts General Hospital	usa	336	2000	2020	20	0	8	34	8	302	26	137901	148	14.0481	1	2	2	1	1	5	2
Altshuler, David	Broad Institute	usa	311	1992	2019	27	4	19	65	15	246	46	136620	147	18.8618	2	1	2	1	2	4	3
Sandborn, William J.	University of California, San Diego	usa	812	1990	2020	30	62	175	397	113	415	222	80811	145	57.6785	1	1	2	3	4	5	4
Newman, Anne	University of Pittsburgh	usa	907	1991	2020	29	13	58	251	45	656	193	95935	145	44.4995	1	1	2	2	3	5	4
Wang, Jun	iCarbonX	chn	479	2001	2019	18	2	14	91	12	388	77	109266	145	18.9751	2	2	4	1	2	5	3
Breteler, Monique M.B.	Deutsches Zentrum für Neurodegenerative Erkrankungen e.V.	deu	501	1991	2018	27	6	17	206	11	295	189	76997	144	39.9999	1	1	1	1	2	4	4
Launer, Lenore J.	National Institute on Aging	usa	744	1992	2020	28	21	47	179	26	565	132	84372	143	37.1169	1	1	2	2	2	5	4
Gygi, Steven P.	Harvard Medical School	usa	561	1993	2020	27	0	16	115	16	446	99	92356	142	46.1828	2	1	2	1	2	5	3
Abecasis, Goncąlo	University of Michigan, Ann Arbor	usa	404	2000	2019	19	1	17	73	16	331	56	134397	142	23.9279	2	2	2	1	2	5	3
Bullmore, Edward T.	University of Cambridge	gbr	641	1992	2020	28	7	40	220	33	421	180	75715	140	49.6046	1	1	1	1	3	5	4
Eichler, Evan E.	University of Washington, Seattle	usa	421	1993	2020	27	9	30	178	21	243	148	106241	137	33.0316	2	1	2	1	2	4	4
Coresh, Josef	Johns Hopkins Bloomberg School of Public Health	usa	799	1991	2020	29	5	39	193	34	606	154	113004	136	39.6476	1	1	2	1	3	5	4
Cannon, Christopher P.	Brigham and Women's Hospital	usa	905	1992	2020	28	97	188	357	91	548	169	91447	135	42.5064	1	1	2	3	3	5	4
Dimmeler, Stefanie	Goethe-Universität Frankfurt am Main	deu	454	1991	2020	29	9	61	267	52	187	206	65219	135	48.9031	1	1	1	1	3	4	4
Fonarow, Gregg C.	David Geffen School of Medicine at UCLA	usa	1323	1992	2020	28	71	161	436	90	887	275	81462	134	48.3738	1	1	2	3	3	5	4
Gerstein, Mark	Yale University	usa	576	1991	2019	28	15	52	346	37	230	294	107912	134	53.4178	2	1	2	2	3	4	4
Fox, Caroline S.	Merck & Co., Inc.	usa	522	1998	2020	22	6	56	178	50	344	122	93751	134	30.2792	1	2	2	1	3	5	4
Penninx, B. W.J.H.	Vrije Universiteit Amsterdam	nld	894	1994	2020	26	10	47	315	37	579	268	72175	133	41.8306	1	1	1	2	3	5	4
Wareham, Nicholas J.	University of Cambridge	gbr	1039	1998	2020	22	3	8	104	5	935	96	84490	131	26.8583	1	2	1	1	1	5	3
Marra, Marco A.	The University of British Columbia	can	512	1993	2020	27	0	9	91	9	421	82	127245	130	21.7669	2	1	2	1	1	5	3
Windecker, Stephan	UniversitätsSpital Bern	che	983	1998	2020	22	11	63	300	52	683	237	112131	129	29.1904	1	2	1	2	3	5	4
O'Donnell, Christopher	Boston Veteran's Administration Healthcare	usa	542	1990	2019	29	6	28	118	22	424	90	76059	129	29.0078	1	1	2	1	2	5	3
Esteller, Manel	Universitat de Barcelona	esp	627	1994	2020	26	30	67	309	37	318	242	71086	128	53.7018	1	1	1	3	3	5	4
Meigs, James B.	Broad Institute	usa	479	1996	2020	24	13	50	140	37	339	90	77235	128	38.9927	1	2	2	2	3	5	3
Chinnaiyan, Arul	University of Michigan Medical School	usa	524	1993	2020	27	2	15	207	13	317	192	73953	127	36.8252	1	1	2	1	2	5	4
Wong, Tien Yin	Singapore Eye Research Institute	sgp	1582	1995	2020	25	24	121	648	97	934	527	81049	126	52.9855	1	1	4	2	3	5	5
Sidransky, David	Johns Hopkins University	usa	581	1991	2020	29	16	26	273	10	308	247	73639	126	45.9838	1	1	2	2	2	5	4
Sattar, Naveed	University of Glasgow	gbr	1005	1995	2020	25	21	123	340	102	665	217	73567	126	44.2553	1	1	1	2	4	5	4
Anker, Stefan D.	Charité – Universitätsmedizin Berlin	deu	953	1990	2020	30	7	71	359	64	594	288	83235	126	43.8473	1	1	1	1	3	5	4
Chen, Xiaoyuan	National Institute of Biomedical Imaging and Bioengineering	usa	878	1994	2019	25	10	79	586	69	292	507	59692	125	52.7569	1	1	2	2	3	4	5
Mehran, Roxana	Icahn School of Medicine at Mount Sinai	usa	1080	1995	2020	25	6	59	269	53	811	210	71753	125	30.9564	1	1	2	1	3	5	4
Dale, Anders M.	University of California, San Diego	usa	572	1993	2020	27	1	9	157	8	415	148	83780	124	36.7004	1	1	2	1	1	5	4
Deisseroth, Karl	Stanford University	usa	374	1990	2020	30	8	20	117	12	257	97	58963	124	38.4871	1	1	2	1	2	4	3
Hattersley, Andrew T.	University of Exeter Medical School	gbr	666	1990	2020	30	14	32	216	18	450	184	78810	124	37.7468	1	1	1	2	2	5	4
Boeve, Bradley	Mayo Clinic	usa	604	1991	2020	29	17	55	114	38	490	59	61234	123	36.9246	1	1	2	2	3	5	3
Boersma, E.	Erasmus MC	nld	721	1993	2020	27	8	28	110	20	611	82	63886	122	32.9932	1	1	1	1	2	5	3
Jones, Steven J.M.	Canada‘s Michael Smith Genome Sciences Centre	can	477	1995	2020	25	3	7	107	4	370	100	95028	122	21.1887	2	1	2	1	1	5	4
Buckner, Randy L.	Massachusetts General Hospital	usa	274	1993	2020	27	15	47	129	32	145	82	73299	121	42.8679	1	1	2	2	3	4	3
Gaziano, J. Michael	Brigham and Women's Hospital	usa	650	1990	2020	30	22	67	202	45	448	135	63466	121	39.536	1	1	2	2	3	5	4
Hakonarson, Hakon	The Children's Hospital of Philadelphia	usa	704	1992	2020	28	2	33	190	31	514	157	66515	121	25.9602	1	1	2	1	3	5	4
Kong, Augustine	University of Oxford	gbr	226	1991	2019	28	1	22	37	21	189	15	62689	121	12.67	2	1	1	1	2	4	2
Humbert, Marc	Hopital de Bicetre	fra	920	1990	2020	30	45	153	396	108	524	243	64241	120	36.3715	1	1	1	3	4	5	4
Rubin, Mark A.	Weill Cornell Medicine	usa	529	1990	2020	30	7	39	159	32	370	120	63320	120	33.4358	1	1	2	1	3	5	4
Parkhill, Julian	University of Cambridge	gbr	602	1990	2020	30	8	20	115	12	487	95	68076	120	29.9901	2	1	1	1	2	5	3
Kivimäki, Mika	UCL	gbr	1218	1992	2020	28	4	155	437	151	781	282	71445	119	46.8923	1	1	1	1	4	5	4
van Veldhuisen, Dirk J.	University of Groningen, University Medical Center Groningen	nld	1022	1990	2020	30	10	61	326	51	696	265	61115	119	38.8862	1	1	1	2	3	5	4
Thorleifsson, Gudmar	deCODE genetics	isl	324	1990	2020	30	6	17	42	11	282	25	60063	119	10.6555	2	1	1	1	2	4	2
Rajkumar, Vincent	Mayo Clinic	usa	732	1993	2020	27	46	140	333	94	399	193	60852	118	46.8947	1	1	2	3	3	5	4
Ascherio, Alberto	Harvard T.H. Chan School of Public Health	usa	420	1990	2020	30	5	66	272	61	148	206	52035	118	42.6895	1	1	2	1	3	4	4
Schünemann, Holger J.	McMaster University	can	661	1993	2020	27	11	86	321	75	340	235	76372	117	32.7037	1	1	2	2	3	5	4
Scherer, Philipp E.	UT Southwestern Medical Center	usa	443	1990	2020	30	5	17	204	12	239	187	56038	116	42.7417	1	1	2	1	2	4	4
Lawlor, Deborah A.	University of Bristol, Faculty of Medicine and Dentistry	gbr	748	1996	2020	24	15	182	334	167	414	152	61035	116	45.678	1	2	1	2	4	5	4
Calin, George A.	University of Texas MD Anderson Cancer Center	usa	515	1992	2020	28	8	42	229	34	286	187	78739	116	37.3917	1	1	2	1	3	4	4
Ponikowski, Piotr	Wroclaw Medical University	pol	715	1991	2020	29	5	47	199	42	516	152	96539	116	24.2524	1	1	1	1	3	5	4
Rivadeneira, Fernando	Erasmus MC	nld	531	2003	2020	17	1	11	40	10	491	29	53070	116	14.8272	2	2	1	1	2	5	2
van Os, Jim	University Hospital Maastricht	nld	840	1992	2018	26	37	121	391	84	449	270	68758	115	52.806	1	1	1	3	3	5	4
Aravind, L.	National Library of Medicine	usa	366	1997	2020	23	7	74	218	67	148	144	62694	115	53.842	2	2	2	1	3	4	4
Yaffe, Kristine	University of California, San Francisco	mex	595	1993	2020	27	15	84	263	69	332	179	47221	115	40.0299	1	1	2	2	3	5	4
Rauch, Scott L.	McLean Hospital	usa	386	1991	2020	29	5	50	164	45	222	114	48345	115	38.0764	1	1	2	1	3	4	4
Illig, Thomas	Medizinische Hochschule Hannover (MHH)	deu	558	2002	2020	18	2	8	42	6	516	34	57963	115	20.4118	1	2	1	1	1	5	3
Alessi, Dario R.	University of Dundee	gbr	275	1991	2020	29	4	27	144	23	131	117	56501	114	36.8683	2	1	1	1	2	4	4
Sheng, Morgan	Genentech Incorporated	usa	229	1992	2020	28	5	27	139	22	90	112	40158	114	42.6757	1	1	2	1	2	3	4
Zitvogel, Laurence	Universite Paris-Saclay	fra	413	1994	2020	26	1	56	195	55	218	139	55798	114	33.1446	1	1	1	1	3	4	4
Wolchok, Jedd D.	Memorial Sloan-Kettering Cancer Center	usa	435	1991	2020	29	7	40	179	33	256	139	74008	114	31.1821	1	1	2	1	3	4	4
Cravatt, Benjamin F.	Scripps Research Institute	usa	510	1994	2020	26	4	21	217	17	293	196	46749	114	52.5206	2	1	2	1	2	4	4
Winer, E. P.	Dana-Farber Cancer Institute	usa	520	1990	2020	30	9	22	189	13	331	167	50906	114	30.4982	1	1	2	1	2	5	4
Wijmenga, C.	University of Groningen, University Medical Center Groningen	nld	603	1990	2020	30	1	25	127	24	476	102	54065	114	27.9386	1	1	1	1	2	5	4
Klimstra, David S.	Memorial Sloan-Kettering Cancer Center	usa	495	1992	2020	28	7	32	143	25	352	111	44485	113	39.0801	1	1	2	1	2	5	4
Steyerberg, Ewout W.	Erasmus MC	nld	1003	1992	2020	28	9	73	238	64	765	165	55883	113	44.9294	1	1	1	1	3	5	4
Chin, Lynda	University of Texas System	usa	253	1994	2020	26	3	17	74	14	179	57	82437	113	20.0548	1	1	2	1	2	4	3
Fox, Nick	UCL Queen Square Institute of Neurology	gbr	539	1995	2020	25	2	24	148	22	391	124	59233	113	33.3004	1	1	1	1	2	5	4
Futreal, P. Andrew	University of Texas MD Anderson Cancer Center	usa	317	1991	2020	29	1	11	63	10	254	52	79026	113	15.7885	1	1	2	1	2	4	3
Scherer, Stephen W.	The Centre for Applied Genomics University of Toronto	can	533	1990	2019	29	2	20	155	18	378	135	57474	113	28.4046	2	1	2	1	2	5	4
Regev, Aviv	Broad Institute	usa	280	1995	2020	25	0	6	66	6	214	60	62140	113	22.1866	2	1	2	1	1	4	3
Molkentin, Jeffery D.	University of Cincinnati	usa	421	1991	2020	29	10	34	211	24	210	177	45078	112	50.8409	1	1	2	2	2	4	4
Curhan, Gary C.	Brigham and Women's Hospital	usa	410	1993	2020	27	19	42	208	23	202	166	43040	112	44.9777	1	1	2	2	2	4	4
Takeda, Kiyoshi	Osaka University	jpn	340	1991	2020	29	7	31	98	24	242	67	81277	112	34.9263	1	1	4	1	2	4	3
Hay, S. I.	University of Washington, Seattle	usa	429	1996	2020	24	4	43	166	39	263	123	68367	112	32.9551	1	2	2	1	3	4	4
Mozaffarian, Dariush	Tufts University	usa	420	2003	2020	17	36	116	229	80	191	113	94531	111	37.9365	1	2	2	3	3	4	4
Mokdad, Ali H.	University of Washington, Seattle	usa	514	1992	2019	27	6	35	232	29	282	197	82198	111	34.8308	1	1	2	1	2	4	4
Deng, Chu Xia	Universidade de Macau	mac	372	1994	2020	26	8	18	131	10	241	113	43274	111	37.225	2	1	4	1	2	4	4
Danesh, John	University of Cambridge	gbr	306	1991	2020	29	11	49	91	38	215	42	60398	111	20.4627	1	1	1	2	3	4	3
Vos, Theo	University of Washington, Seattle	usa	376	1994	2020	26	2	19	99	17	277	80	95284	111	24.9854	1	1	2	1	2	4	3
Heinrich, Joachim	Klinikum der Universität München	deu	846	1992	2020	28	12	55	285	43	561	230	44898	111	34.9955	1	1	1	2	3	5	4
Maitra, Anirban	University of Texas MD Anderson Cancer Center	usa	532	1995	2020	25	6	48	145	42	387	97	54062	111	32.9668	1	1	2	1	3	5	3
Jukema, J. W.	Leiden University Medical Center - LUMC	nld	829	1992	2020	28	4	28	158	24	671	130	53439	111	28.696	1	1	1	1	2	5	4
Mizushima, Noboru	University of Tokyo	jpn	249	1994	2020	26	25	54	124	29	125	70	80286	110	37.0372	2	1	4	2	2	4	3
Jemal, Ahmedin	American Cancer Society	usa	400	1993	2020	27	1	63	228	62	172	165	247675	110	36.5363	1	1	2	1	3	4	4
Netea, M. G.	Radboud University Nijmegen Medical Centre	nld	859	1995	2020	25	4	113	313	109	546	200	47949	110	40.9427	1	1	1	1	4	5	4
Wolk, Alicja	Karolinska Institutet	swe	661	1992	2020	28	5	22	317	17	344	295	46184	110	50.682	1	1	1	1	2	5	4
Birney, Ewan	European Bioinformatics Institute	gbr	255	1992	2020	28	10	29	86	19	169	57	100948	110	20.7757	2	1	1	2	2	4	3
Montori, Victor M.	Mayo Clinic	usa	673	1998	2020	22	16	82	303	66	370	221	56253	110	37.1982	1	2	2	2	3	5	4
Loos, Ruth	Icahn School of Medicine at Mount Sinai	usa	454	1996	2020	24	12	47	88	35	366	41	61459	110	22.5768	2	2	2	2	3	5	3
Gonen, Mithat	Memorial Sloan-Kettering Cancer Center	usa	606	1996	2020	24	14	27	58	13	548	31	43780	110	33.9079	1	2	2	2	2	5	3
Nöthen, Markus M.	Universitäts-Klinikum Bonn und Medizinische Fakultät	deu	919	1990	2019	29	2	32	140	30	779	108	61570	110	26.2951	1	1	1	1	3	5	4
Issa, Jean Pierre	Lewis Katz School of Medicine	usa	340	1993	2019	26	23	44	197	21	143	153	46561	109	44.7666	1	1	2	2	2	4	4
Rubinsztein, David C.	Cambridge Institute for Medical Research	gbr	401	1990	2020	30	20	61	268	41	133	207	56945	109	41.5115	2	1	1	2	3	4	4
Llovet, Josep M.	Universitat de Barcelona	esp	288	1991	2020	29	12	69	181	57	107	112	68978	109	30.1391	1	1	1	2	3	4	4
Chertow, Glenn M.	Stanford University School of Medicine	usa	617	1991	2020	29	15	90	280	75	337	190	55114	109	40.9511	1	1	2	2	3	5	4
Allison, David B.	Indiana University Bloomington	usa	706	1991	2020	29	15	117	417	102	289	300	49133	109	42.9921	1	1	2	2	4	4	5
Engelman, Jeffrey A.	Novartis Institutes for BioMedical Research, Inc.	usa	218	1997	2020	23	2	26	72	24	146	46	51608	109	23.5494	1	2	2	1	2	4	3
Pine, Daniel S.	National Institute of Mental Health	usa	617	1993	2020	27	32	85	194	53	423	109	44409	109	43.6082	1	1	2	3	3	5	4
Spertus, John A.	Mid America Heart Institute - Kansas City	usa	894	1994	2020	26	13	53	280	40	614	227	60550	109	35.5497	1	1	2	2	3	5	4
Gilliland, D. Gary	Fred Hutchinson Cancer Research Center	usa	268	1991	2020	29	8	16	133	8	135	117	46776	109	33.5737	1	1	2	1	1	4	4
Weissman, Jonathan S.	University of California, San Francisco	usa	234	1991	2020	29	4	15	110	11	124	95	53966	109	34.7934	2	1	2	1	2	4	3
Singleton, Andrew B.	National Institute on Aging	usa	567	1996	2020	24	9	32	145	23	422	113	57817	109	27.9687	1	2	2	1	2	5	4
Smith, Stephen	University of Oxford	gbr	285	1993	2020	27	15	44	113	29	172	69	95312	108	33.087	1	1	1	2	2	4	3
Shekelle, Paul G.	VA Medical Center	usa	431	1991	2020	29	31	97	272	66	159	175	76147	108	38.5074	1	1	2	3	3	4	4
Evans, D. G.	University of Manchester	gbr	623	1990	2018	28	18	132	264	114	359	132	48004	108	32.5732	1	1	1	2	4	5	4
Ensrud, Kristine E.	University of Minnesota	usa	550	1991	2020	29	3	65	170	62	380	105	52016	108	33.9858	1	1	2	1	3	5	4
Fässler, Reinhard	Max Planck Institute for Biochemistry	deu	335	1992	2020	28	2	9	133	7	202	124	34412	108	36.9887	2	1	1	1	1	4	4
El-Serag, Hashem B.	Baylor College of Medicine	usa	540	1996	2020	24	41	146	371	105	169	225	50126	107	53.8573	1	2	2	3	4	4	4
Neurath, Markus F.	Friedrich-Alexander-Universität Erlangen-Nürnberg	deu	756	1991	2020	29	23	78	362	55	394	284	45612	107	42.9665	1	1	1	2	3	5	4
Visscher, Peter M.	University of Queensland	aus	525	1991	2020	29	16	75	209	59	316	134	65019	107	36.9187	2	1	6	2	3	5	4
Harrington, Robert A.	Stanford University	usa	677	1991	2020	29	29	63	190	34	487	127	50976	107	28.9946	1	1	2	2	3	5	4
Cushman, Mary	University of Vermont	usa	637	1994	2020	26	13	45	159	32	478	114	73578	107	32.5427	1	1	2	2	3	5	4
Saltz, Leonard	Memorial Sloan-Kettering Cancer Center	usa	462	1990	2020	30	51	83	177	32	285	94	38426	107	27.5463	1	1	2	3	3	4	3
Mascola, John R.	National Institute of Allergy and Infectious Diseases	usa	458	1991	2020	29	8	31	79	23	379	48	37954	107	26.9063	2	1	2	1	2	5	3
Raitakari, Olli T.	Turun Yliopistollinen Keskussairaala	fin	939	1994	2020	26	4	36	254	32	685	218	55353	107	29.9711	1	1	1	1	3	5	4
Kathiresan, Sekar	Massachusetts General Hospital	usa	304	1998	2020	22	6	34	88	28	216	54	56047	107	17.5848	1	2	2	1	2	4	3
Wang, Gene Jack	National Institute on Alcohol Abuse and Alcoholism	usa	371	1991	2020	29	0	46	79	46	292	33	39582	107	29.7252	1	1	2	1	3	4	3
Quail, Michael A.	Wellcome Trust	gbr	250	1993	2019	26	2	16	21	14	229	5	77010	107	16.218	2	1	1	1	2	4	1
D'Esposito, Mark	University of California, Berkeley	usa	349	1993	2020	27	13	46	285	33	64	239	39832	106	53.9758	1	1	2	2	3	3	4
Mantzoros, Christos S.	Harvard Medical School	usa	600	1993	2020	27	10	50	417	40	183	367	41049	106	45.634	1	1	2	2	3	4	5
Douek, Daniel C.	National Institute of Allergy and Infectious Diseases	usa	339	1995	2020	25	6	20	72	14	267	52	41489	106	27.4874	1	1	2	1	2	4	3
Hahn, William C.	Dana-Farber Cancer Institute	usa	311	1997	2020	23	11	21	115	10	196	94	45882	106	27.4526	1	2	2	2	2	4	3
Chevret, Sylvie	Hôpital Saint-Louis	fra	561	1990	2020	30	11	30	116	19	445	86	35115	106	29.1854	1	1	1	2	2	5	3
Sood, Anil K.	University of Texas MD Anderson Cancer Center	usa	690	1994	2020	26	4	46	283	42	407	237	48551	106	36.8278	1	1	2	1	3	5	4
Bueno-de-Mesquita, Bas	Imperial College London	gbr	709	1990	2018	28	3	7	47	4	662	40	48587	106	20.7288	1	1	1	1	1	5	3
Nielsen, Rasmus	University of California, Berkeley	usa	283	1996	2020	24	21	45	146	24	137	101	48818	105	37.4133	2	2	2	2	2	4	4
van der Poll, T.	Amsterdam UMC - University of Amsterdam	nld	825	1990	2020	30	17	84	491	67	334	407	45827	105	44.8142	1	1	1	2	3	5	5
Ackerman, Michael J.	Mayo Clinic	usa	659	1991	2020	29	14	49	334	35	325	285	36212	105	40.3898	1	1	2	2	3	5	4
Abraham, William T.	The Ohio State University	usa	517	1990	2020	30	34	90	221	56	296	131	58610	105	30.9845	1	1	2	3	3	4	4
Goggins, Michael	Johns Hopkins Medical Institutions	usa	364	1992	2020	28	8	25	149	17	215	124	37959	105	28.8534	1	1	2	1	2	4	4
Prins, Martin H.	Maastricht University	nld	499	1990	2020	30	2	24	141	22	358	117	49019	105	35.7291	1	1	1	1	2	5	4
Cuijpers, Pim	Vrije Universiteit Amsterdam	nld	732	1990	2020	30	45	183	347	138	385	164	39501	104	48.7877	1	1	1	3	4	5	4
Sanyal, Arun J.	Virginia Commonwealth University	usa	538	1990	2020	30	40	94	305	54	233	211	47819	104	36.9693	1	1	2	3	3	4	4
Bush, Ashley I.	University of Melbourne	aus	436	1990	2020	30	9	30	151	21	285	121	44897	104	35.9252	1	1	6	1	2	4	4
Yuan, Junying	Harvard Medical School	usa	265	1990	2020	30	10	22	161	12	104	139	60339	104	37.9929	2	1	2	2	2	4	4
Pantel, Klaus	Universitätsklinikum Hamburg-Eppendorf und Medizinische Fakultät	deu	556	1991	2020	29	7	63	256	56	300	193	40712	104	41.2957	1	1	1	1	3	5	4
DeMatteo, Ronald	University of Pennsylvania Perelman School of Medicine	usa	490	1994	2020	26	6	26	141	20	349	115	39018	104	31.9004	1	1	2	1	2	5	4
Frayling, Timothy M.	University of Exeter Medical School	gbr	365	1997	2020	23	7	29	93	22	272	64	65886	104	17.9494	2	2	1	1	2	4	3
Peters, Annette	Helmholtz Center Munich German Research Center for Environmental Healt	deu	708	1996	2020	24	10	39	110	29	598	71	51875	104	23.4959	1	2	1	2	2	5	3
Watkins, Hugh	University of Oxford	gbr	387	1991	2020	29	10	29	94	19	293	65	52286	104	22.0354	1	1	1	2	2	4	3
Huizinga, Tom W.J.	Leiden University Medical Center - LUMC	nld	966	1993	2020	27	7	174	307	167	659	133	49649	104	38.9128	1	1	1	1	4	5	4
Ribas, Antoni	David Geffen School of Medicine at UCLA	usa	377	1990	2019	29	14	80	171	66	206	91	62535	103	31.0157	1	1	2	2	3	4	3
Garcia-Manero, Guillermo	University of Texas MD Anderson Cancer Center	usa	720	1991	2020	29	33	75	200	42	520	125	42377	103	32.9849	1	1	2	3	3	5	4
Fink, Gereon R.	Forschungszentrum Jülich (FZJ)	deu	726	1991	2020	29	28	62	253	34	473	191	42644	103	40.8022	1	1	1	2	3	5	4
He, Jiang	Tulane University School of Public Health and Tropical Medicine	usa	512	1991	2020	29	1	56	213	55	299	157	54772	103	30.1255	1	1	2	1	3	4	4
Holmes, Elaine	Imperial College London	gbr	473	1990	2020	30	2	38	113	36	360	75	45395	103	35.6524	2	1	1	1	3	5	3
Weiderpass, Elisabete	International Agency for Research on Cancer	fra	805	1991	2020	29	2	42	201	40	604	159	64124	103	30.9552	1	1	1	1	3	5	4
Lansky, Alexandra	Yale School of Medicine	usa	547	1996	2020	24	1	39	93	38	454	54	45682	103	24.5131	1	2	2	1	3	5	3
Richardson, Paul G.	Dana-Farber Cancer Institute	usa	445	2001	2020	19	12	79	167	67	278	88	37246	103	23.2822	1	2	2	2	3	4	3
Medzhitov, Ruslan	Yale School of Medicine	usa	224	1996	2020	24	14	37	182	23	42	145	75351	102	52.5343	1	2	2	2	2	3	4
Grimshaw, Jeremy M.	Ottawa Hospital Research Institute	can	587	1992	2020	28	4	38	183	34	404	145	87096	102	36.2537	3	1	2	1	3	5	4
Wagner, Michael	Universitat Wien	aut	250	1992	2020	28	4	22	89	18	161	67	36946	102	32.9456	2	1	1	1	2	4	3
von Andrian, Ulrich H.	Harvard Medical School	usa	244	1991	2020	29	6	17	108	11	136	91	36792	102	32.6772	1	1	2	1	2	4	3
Koes, Bart W.	Erasmus MC	nld	656	1991	2020	29	10	38	257	28	399	219	37226	102	40.395	1	1	1	2	2	5	4
Takeuchi, Osamu	Kyoto University	jpn	230	1999	2020	21	6	30	61	24	169	31	65812	102	22.471	1	2	4	1	2	4	3
Garraway, Levi A.	Dana-Farber Cancer Institute	usa	217	1991	2017	26	5	20	68	15	149	48	60219	102	16.8129	1	1	2	1	2	4	3
Vermeire, Severine	KU Leuven– University Hospital Leuven	bel	410	1996	2020	24	12	56	112	44	298	56	45584	102	28.9014	1	2	1	2	3	4	3
Sellers, William R.	Novartis Institutes for BioMedical Research, Inc.	usa	210	1990	2020	30	2	11	61	9	149	50	51398	102	21.3289	1	1	2	1	1	4	3
de Bono, Johann S.	The Institute of Cancer Research, London	gbr	556	1999	2020	21	3	42	268	39	288	226	47992	102	29.2184	1	2	1	1	3	4	4
Huntsman, David G.	The University of British Columbia	can	436	1994	2020	26	0	10	93	10	343	83	41120	102	24.1225	1	1	2	1	2	5	3
Lawrence, Michael S.	Broad Institute	usa	173	2001	2020	19	1	11	15	10	158	4	85638	102	7.00532	2	2	2	1	2	4	1
Giedd, Jay N.	Department of Psychiatry	usa	267	1994	2020	26	15	45	106	30	161	61	45667	101	30.3826	1	1	2	2	3	4	3
Weber, Christian	UniversitätsSpital Bern	che	570	1991	2020	29	14	69	253	55	317	184	37110	101	41.9038	1	1	1	2	3	5	4
Byrd, John C.	The Ohio State University Comprehensive Cancer Center	usa	637	1994	2020	26	12	71	241	59	396	170	50732	101	29.4105	1	1	2	2	3	5	4
Walsh, Christopher A.	Harvard Medical School	usa	353	1990	2020	30	9	15	182	6	171	167	36261	101	30.8437	2	1	2	1	1	4	4
Caldas, Carlos	University of Cambridge	gbr	438	1992	2020	28	7	29	147	22	291	118	48471	101	27.5902	1	1	1	1	2	4	4
Nicholson, Andrew G.	National Heart and Lung Institute	gbr	458	1995	2020	25	11	46	116	35	342	70	55460	101	29.8091	1	1	1	2	3	5	3
Sauter, Guido	Universitätsklinikum Hamburg-Eppendorf und Medizinische Fakultät	deu	614	1990	2020	30	4	32	112	28	502	80	43246	101	27.9588	1	1	1	1	2	5	3
Hennink, Wim E.	Utrecht Institute of Pharmaceutical Sciences	nld	585	1990	2020	30	0	14	233	14	352	219	40721	101	45.1516	1	1	1	1	2	5	4
Lehtimäki, Terho	Tampereen Yliopisto	fin	1004	1990	2020	30	1	24	186	23	818	162	57114	101	26.9516	1	1	1	1	2	5	4
Soranzo, Nicole	Wellcome Sanger Institute	gbr	253	1998	2020	22	2	18	27	16	226	9	44188	101	10.8859	2	2	1	1	2	4	1
Hotamisligil, Gökhan S.	Harvard T.H. Chan School of Public Health	usa	213	1990	2019	29	16	33	131	17	82	98	64208	100	37.9188	1	1	2	2	2	3	3
Kalluri, Raghu	University of Texas MD Anderson Cancer Center	usa	299	1991	2020	29	7	33	186	26	113	153	49498	100	39.1508	1	1	2	1	2	4	4
Pronovost, Peter J.	University Hospitals Case Medical Center	usa	701	1998	2020	22	24	138	409	114	292	271	36018	100	42.244	1	2	2	2	4	4	4
Gillman, Matthew W.	National Institutes of Health, Bethesda	usa	505	1991	2020	29	21	66	213	45	292	147	33383	100	36.9233	1	1	2	2	3	4	4
Liu, Yongmei	Brown University	usa	357	1994	2019	25	3	40	136	37	221	96	50345	100	29.8766	1	1	2	1	3	4	3
Reis-Filho, Jorge S.	Memorial Sloan-Kettering Cancer Center	usa	510	1991	2020	29	2	72	242	70	268	170	39030	100	34.9203	1	1	2	1	3	4	4
Paulsen, Ian T.	Macquarie University	aus	292	1992	2020	28	2	27	99	25	193	72	54515	100	25.1775	2	1	6	1	2	4	3
Westendorp, Rudi G.J.	Københavns Universitet	dnk	720	1990	2020	30	10	46	236	36	484	190	44154	100	36.9385	1	1	1	2	3	5	4
Tsai, Li Huei	Massachusetts Institute of Technology	usa	256	1990	2020	30	2	14	184	12	72	170	37183	100	33.1753	1	1	2	1	2	3	4
Rosenwald, Andreas	Julius-Maximilians-Universität Würzburg	deu	490	1996	2020	24	4	22	67	18	423	45	52612	100	21.9863	1	2	1	1	2	5	3
Kiemeney, Lambertus A.	Radboud University Nijmegen Medical Centre	nld	624	1990	2020	30	3	29	121	26	503	92	45836	100	25.2321	1	1	1	1	2	5	3
Ding, Li	Washington University School of Medicine in St. Louis	usa	205	1996	2020	24	0	17	43	17	162	26	95976	100	8.04043	2	2	2	1	2	4	2
Beroukhim, Rameen	Broad Institute	usa	258	1995	2020	25	0	8	24	8	234	16	71689	100	12.2203	1	1	2	1	1	4	2
Ezzati, Majid	Imperial College London	gbr	320	2000	2020	20	9	52	138	43	182	86	72329	99	28.9263	1	2	1	1	3	4	3
Morrow, David A.	Harvard Medical School	usa	398	1998	2020	22	20	77	169	57	229	92	37238	99	27.5461	1	2	2	2	3	4	3
Shendure, Jay	University of Washington, Seattle	usa	321	1996	2020	24	6	20	97	14	224	77	41174	99	24.8321	2	2	2	1	2	4	3
Kritchevsky, Stephen B.	Wake Forest School of Medicine	usa	541	1991	2020	29	17	44	136	27	405	92	39054	99	30.4339	1	1	2	2	2	5	3
Murad, Mohammad Hassan	Mayo Clinic	usa	658	2006	2020	14	5	54	250	49	408	196	42784	99	31.3896	1	2	2	1	3	5	4
Poirel, Laurent	University of Fribourg	che	524	1992	2020	28	0	122	193	122	331	71	38702	99	48.6208	2	1	1	1	4	5	3
Jais, Pierre	Université de Bordeaux	fra	646	1995	2020	25	1	47	179	46	467	132	43141	99	23.2495	1	1	1	1	3	5	4
Rietschel, Marcella	Universität Heidelberg	deu	763	1990	2020	30	4	25	107	21	656	82	47559	99	23.9655	1	1	1	1	2	5	3
Higgins, Julian P.T.	University of Bristol, Faculty of Medicine and Dentistry	gbr	277	1996	2020	24	2	27	92	25	185	65	156737	98	35.0795	1	2	1	1	2	4	3
Levine, Beth	UT Southwestern Medical Center	usa	201	1990	2020	30	7	34	118	27	83	84	67425	98	36.5186	2	1	2	1	2	3	3
Cyster, Jason G.	University of California, San Francisco	usa	205	1990	2020	30	18	37	149	19	56	112	33631	98	38.3486	1	1	2	2	2	3	4
Markus, Hugh S.	University of Cambridge	gbr	484	1991	2020	29	37	103	293	66	191	190	39806	98	42.5085	1	1	1	3	3	4	4
Poon, Ronnie T.	The University of Hong Kong	hkg	457	1997	2019	22	16	85	141	69	316	56	35986	98	38.9452	1	2	4	2	3	5	3
Achenbach, Stephan	Friedrich-Alexander-Universität Erlangen-Nürnberg	deu	735	1990	2020	30	45	138	267	93	468	129	65222	98	26.1067	1	1	1	3	3	5	4
Shaw, Jonathan E.	Baker Heart and Diabetes Institute	aus	508	1995	2020	25	6	37	163	31	345	126	73726	98	32.0602	1	1	6	1	3	5	4
Shlipak, Michael	University of California, San Francisco	usa	507	1999	2019	20	10	51	190	41	317	139	37964	98	31.9691	1	2	2	2	3	5	4
Völzke, Henry	Medizinische Fakultät der Universität Greifswald	deu	826	2000	2020	20	8	73	157	65	669	84	42462	98	23.6931	1	2	1	1	3	5	3
Filippatos, Gerasimos	Attikon University Hospital	grc	575	1993	2020	27	1	48	126	47	449	78	76256	98	23.1624	1	1	1	1	3	5	3
Chauhan, Dharminder	Harvard Medical School	usa	254	1992	2020	28	0	51	52	51	202	1	31068	98	22.9487	1	1	2	1	3	4	1
Zurakowski, David	Harvard Medical School	usa	992	1995	2020	25	1	4	65	3	927	61	40155	98	45.9455	1	1	2	1	1	5	3
Cuervo, A. M.	Albert Einstein College of Medicine of Yeshiva University	usa	234	1990	2020	30	12	34	131	22	103	97	42191	97	40.0331	2	1	2	2	2	4	3
Lee, I. Min	Brigham and Women's Hospital	usa	404	1991	2019	28	10	67	141	57	263	74	53489	97	39.8712	1	1	2	2	3	4	3
Westra, William H.	Johns Hopkins School of Medicine	usa	392	1993	2018	25	10	28	124	18	268	96	40556	97	35.9172	1	1	2	2	2	4	3
Stumvoll, Michael	Universität Leipzig	deu	614	1993	2020	27	8	62	137	54	477	75	44786	97	29.7694	1	1	1	1	3	5	3
Lenke, Larry	Columbia University Irving Medical Center	usa	545	1990	2020	30	24	66	166	42	379	100	29318	97	39.0126	1	1	2	2	3	5	4
Velculescu, Victor E.	The Sidney Kimmel Comprehensive Cancer Center	usa	171	1993	2020	27	2	9	53	7	118	44	70791	97	17.9461	1	1	2	1	1	4	3
Kirchhof, Paulus	University of Birmingham	gbr	450	1995	2020	25	15	104	190	89	260	86	88757	97	19.8403	1	1	1	2	3	4	3
Robinson, Carol V.	University of Oxford	gbr	485	1992	2020	28	13	24	204	11	281	180	33417	97	40.5933	2	1	1	2	2	4	4
Campbell, Peter J.	Wellcome Sanger Institute	gbr	254	2003	2020	17	3	23	70	20	184	47	51998	97	16.4983	1	2	1	1	2	4	3
Kraft, Peter	Harvard T.H. Chan School of Public Health	usa	424	2000	2020	20	5	43	81	38	343	38	41329	97	25.1312	1	2	2	1	3	5	3
Guan, Yi	The University of Hong Kong, State Key Laboratory of Emerging Infectio	hkg	324	1995	2019	24	1	21	90	20	234	69	40478	97	24.0781	2	1	4	1	2	4	3
Murphy, Sabina A.	Harvard Medical School	usa	389	1999	2020	21	2	17	17	15	372	0	49737	97	24.0198	1	2	2	1	2	5	1
Angus, Derek C.	University of Pittsburgh School of Medicine	usa	532	1991	2020	29	30	85	259	55	273	174	66160	96	35.8108	1	1	2	3	3	4	4
Neumark-Sztainer, Dianne	School of Public Health	usa	525	1992	2020	28	15	99	344	84	181	245	33449	96	50.8087	3	1	2	2	3	4	4
Kalantar-Zadeh, Kamyar	UCI School of Medicine	usa	780	1994	2020	26	19	132	440	113	340	308	35933	96	41.9561	1	1	2	2	4	5	5
Go, Alan S.	University of California, San Francisco	usa	489	1990	2020	30	6	46	152	40	337	106	92631	96	26.4434	1	1	2	1	3	5	4
Holcomb, John B.	University of Texas Health Science Center at Houston	usa	673	1991	2020	29	21	66	301	45	372	235	36849	96	38.9405	1	1	2	2	3	5	4
Zhang, Yi	Children's Hospital Boston	usa	183	1991	2020	29	4	14	137	10	46	123	47650	96	33.2733	2	1	2	1	2	3	4
Wang, Thomas J.	Vanderbilt University Medical Center	usa	356	1998	2020	22	10	48	123	38	233	75	42686	96	26.7668	1	2	2	2	3	4	3
Rafii, Shahin	Weill Cornell Medicine	usa	292	1994	2020	26	2	27	140	25	152	113	39307	96	26.6046	1	1	2	1	2	4	4
Flaherty, Keith T.	Massachusetts General Hospital	usa	378	2001	2020	19	24	57	115	33	263	58	50382	96	25.7033	1	2	2	2	3	4	3
Feagan, Brian G.	Western University	can	440	1990	2020	30	28	92	190	64	250	98	42615	96	27.0986	1	1	2	2	3	4	3
Jarnagin, William	Memorial Sloan-Kettering Cancer Center	usa	507	1992	2020	28	11	43	155	32	352	112	33612	96	30.9632	1	1	2	2	3	5	4
Galluzzi, Lorenzo	Weill Cornell Medicine	usa	400	2003	2020	17	3	131	229	128	171	98	44207	96	31.8891	1	2	2	1	4	4	3
Giralt, Sergio	Memorial Sloan-Kettering Cancer Center	usa	593	1991	2020	29	24	63	160	39	433	97	35870	96	27.9567	1	1	2	2	3	5	3
He, Chuan	The University of Chicago	usa	334	2002	2018	16	7	12	188	5	146	176	35971	96	34.4652	2	2	2	1	1	4	4
Holmans, Peter	MRC Centre for Neuropsychiatric Genetics and Genomics	gbr	333	1993	2020	27	7	22	33	15	300	11	51714	96	17.9774	1	1	1	1	2	5	2
Wynn, Thomas A.	National Institute of Allergy and Infectious Diseases	usa	225	1990	2019	29	14	38	113	24	112	75	36962	95	34.968	1	1	2	2	2	4	3
Fischl, Bruce	Massachusetts General Hospital	usa	304	1996	2020	24	2	22	107	20	197	85	65086	95	27.0882	1	2	2	1	2	4	3
Horvath, Steve	David Geffen School of Medicine at UCLA	usa	279	1998	2020	22	2	24	79	22	200	55	37878	95	26.9439	1	2	2	1	2	4	3
Gladwin, Mark	University of Pittsburgh	usa	465	1996	2020	24	17	60	239	43	226	179	35670	95	39.8843	1	2	2	2	3	4	4
Tuschl, Thomas	Rockefeller University	usa	222	1993	2020	27	4	14	91	10	131	77	71011	95	26.7076	2	1	2	1	2	4	3
O'Brien, John T.	University of Cambridge	gbr	500	1991	2020	29	21	73	254	52	246	181	40606	95	38.3184	1	1	1	2	3	4	4
Akdis, Cezmi	University of Zurich	che	431	1993	2020	27	9	82	231	73	200	149	30829	95	36.1633	1	1	1	1	3	4	4
Spencer, Thomas J.	Massachusetts General Hospital	usa	361	1992	2020	28	15	85	142	70	219	57	34617	95	36.8759	1	1	2	2	3	4	3
Antonescu, Cristina R.	Memorial Sloan-Kettering Cancer Center	usa	409	1997	2020	23	11	53	165	42	244	112	35332	95	32.5811	1	2	2	2	3	4	4
Elmquist, Joel K.	UT Southwestern Medical Center	usa	221	1992	2020	28	5	27	112	22	109	85	36693	95	27.7577	1	1	2	1	2	4	3
Sherman, Mark	Mayo Clinic in Jacksonville, Florida	usa	464	1990	2019	29	3	62	136	59	328	74	41984	95	27.4124	1	1	2	1	3	5	3
Cryan, John F.	University College Cork	irl	531	1996	2020	24	3	52	307	49	224	255	35564	95	46.2391	1	2	1	1	3	4	4
Quake, Stephen R.	Stanford University	usa	223	1994	2020	26	8	11	146	3	77	135	39930	95	35.7876	2	1	2	1	1	3	4
Eikelboom, John	Population Health Research Institute, Ontario	can	523	1996	2018	22	11	115	274	104	249	159	45709	95	33.897	1	2	2	2	4	4	4
Choi, Augustine M.K.	Weill Cornell Medicine	usa	396	1992	2020	28	5	22	202	17	194	180	43623	95	39.7306	1	1	2	1	2	4	4
Kato, Shigeaki	Jyoban Hospital of Tokiwa Foundation	jpn	492	1992	2020	28	25	60	255	35	237	195	31504	95	28.92	1	1	4	2	3	4	4
Schneider, Julie A.	Rush Alzheimer’s Disease Center	usa	362	1994	2020	26	4	25	71	21	291	46	36977	95	27.9793	1	1	2	1	2	4	3
Jüni, Peter	University of Toronto	can	377	1994	2020	26	5	32	112	27	265	80	54614	95	23.5368	1	1	2	1	2	4	3
Fonseca, Rafael	Mayo Clinic Scottsdale-Phoenix, Arizona	usa	350	1996	2020	24	12	61	155	49	195	94	31678	95	22.7772	1	2	2	2	3	4	3
Lukas, Jiri	University of Copenhagen, Faculty of Health Sciences	dnk	215	1991	2020	29	1	31	84	30	131	53	34669	95	29.0166	2	1	1	1	3	4	3
Barroso, Inês	Wellcome Sanger Institute	gbr	224	1997	2020	23	3	10	33	7	191	23	49397	95	9.08798	2	2	1	1	1	4	2
Reich, David	Harvard Medical School	usa	231	1998	2020	22	2	22	95	20	136	73	49779	95	19.7133	2	2	2	1	2	4	3
Herndon, James E.	Duke Cancer Institute	usa	382	1990	2020	30	2	9	28	7	354	19	33308	95	26.8817	1	1	2	1	1	5	2
Naghavi, Mohsen	University of Washington, Seattle	usa	290	1998	2020	22	0	8	56	8	234	48	86611	95	15.8133	1	2	2	1	1	4	3
Saftig, Paul	Christian-Albrechts-Universität zu Kiel	deu	309	1993	2020	27	1	18	67	17	242	49	36002	95	26.9398	2	1	1	1	2	4	3
Hunt, Kelly K.	University of Texas MD Anderson Cancer Center	usa	649	1992	2020	28	4	31	183	27	466	152	36371	95	31.9556	1	1	2	1	2	5	4
Kellum, John	University of Pittsburgh	usa	567	1995	2020	25	45	138	361	93	206	223	43658	94	42.0679	1	1	2	3	3	4	4
Krueger, Robert F.	University of Minnesota	usa	398	1993	2020	27	13	63	166	50	232	103	28208	94	40.8941	5	1	2	2	3	4	4
Tack, Jan	Departement Chronische Ziekten, Metabolisme en Veroudering	bel	822	1990	2020	30	45	226	521	181	301	295	35212	94	42.7768	1	1	1	3	4	5	4
Fierer, Noah	University of Colorado Boulder	usa	232	2000	2020	20	3	35	134	32	98	99	60211	94	30.7094	2	2	2	1	3	3	3
Heyland, Daren K.	Queen's University, Kingston	can	460	1992	2020	28	13	126	310	113	150	184	32561	94	35.1633	1	1	2	2	4	4	4
Hodi, Frank	Dana-Farber Cancer Institute	usa	272	1994	2020	26	7	28	94	21	178	66	58140	94	20.9832	1	1	2	1	2	4	3
Aarsland, Dag	King's College London	gbr	437	1994	2020	26	3	76	198	73	239	122	38061	94	34.9225	1	1	1	1	3	4	4
Fitzgerald, Katherine A.	University of Massachusetts Medical School	usa	263	1997	2020	23	4	16	76	12	187	60	40313	94	30.1892	1	2	2	1	2	4	3
Robert, Caroline	Universite Paris-Saclay	fra	414	1990	2020	30	12	61	146	49	268	85	63096	94	20.9426	1	1	1	2	3	4	3
Fouchier, Ron A.M.	Erasmus MC	nld	427	1990	2020	30	4	38	127	34	300	89	41699	94	31.9812	2	1	1	1	3	5	3
Hampel, Harald	Hôpital Universitaire Pitié Salpêtrière	fra	531	1994	2020	26	4	84	244	80	287	160	39324	94	29.9293	1	1	1	1	3	4	4
Muntner, Paul	The University of Alabama at Birmingham	usa	585	2000	2020	20	2	79	248	77	337	169	56334	94	31.976	1	2	2	1	3	5	4
Boonen, Steven	KU Leuven	bel	517	1990	2018	28	12	109	202	97	315	93	32929	94	30.4177	1	1	1	2	3	5	3
Jacobsen, Steven E.	University of California, Los Angeles	usa	187	1991	2020	29	1	10	99	9	88	89	34237	94	24.5315	2	1	2	1	1	3	3
Wang, J.	Beijing Mentougou District Hospital	chn	555	1996	2015	19	3	43	173	40	382	130	32812	94	38.3093	1	2	4	1	3	5	4
Bustamante, Carlos D.	Stanford University School of Medicine	usa	261	2000	2020	20	0	10	67	10	194	57	43409	94	19.3403	2	2	2	1	2	4	3
Wisniewski, Stephen	The University of British Columbia	can	440	1994	2019	25	0	11	71	11	369	60	36539	94	27.698	1	1	2	1	2	5	3
Drevets, Wayne C.	Janssen Research & Development	usa	305	1992	2020	28	10	36	140	26	165	104	38995	93	35.4686	1	1	2	2	2	4	4
Paterson, David L.	Royal Brisbane and Women's Hospital	aus	524	1992	2020	28	32	99	254	67	270	155	45767	93	41.9392	2	1	6	3	3	4	4
Yamanaka, Shinya	Center for iPS Cell Research and Application	jpn	287	1990	2019	29	16	32	129	16	158	97	64762	93	34.0728	2	1	4	2	2	4	3
Gunnell, David	University of Bristol, Faculty of Medicine and Dentistry	gbr	602	1993	2020	27	14	94	275	80	327	181	52016	93	42.8837	1	1	1	2	3	5	4
Horvath, Tamas L.	Yale School of Medicine	usa	366	1992	2020	28	12	51	171	39	195	120	30889	93	36.029	1	1	2	2	3	4	4
Heck, Albert J.R.	Netherlands Proteomics Centre - NPC	nld	701	1990	2020	30	9	33	287	24	414	254	35799	93	41.3158	2	1	1	1	2	5	4
Degenhardt, Louisa	UNSW, National Drug & Alcohol Research Centre	aus	591	1998	2020	22	4	120	282	116	309	162	76575	93	34.5604	3	2	6	1	4	5	4
Zetterberg, Henrik	UCL Queen Square Institute of Neurology	gbr	1039	1999	2020	21	23	97	260	74	779	163	41902	93	37.2652	1	2	1	2	3	5	4
Tonelli, Marcello	University of Calgary	can	474	2000	2020	20	12	126	245	114	229	119	43511	93	30.9021	1	2	2	2	4	4	4
Falagas, Matthew E.	Tufts University School of Medicine	usa	713	1995	2020	25	8	272	659	264	54	387	35436	93	51.2957	2	1	2	1	4	3	5
van Dam, Rob M.	National University of Singapore	sgp	331	1999	2020	21	10	39	117	29	214	78	30590	93	28.5217	1	2	4	2	2	4	3
Jones, Peter B.	NHS Foundation Trust	gbr	494	1990	2020	30	7	26	162	19	332	136	31682	93	35.8352	1	1	1	1	2	5	4
Crowther, Mark A.	McMaster University	can	545	1992	2020	28	24	90	266	66	279	176	36256	93	34.9009	1	1	2	2	3	4	4
Nitsche, Michael A.	Berufsgenossenschaftliches Universitätsklinikum Bergmannsheil gGmbH	deu	331	2000	2020	20	5	40	131	35	200	91	35034	93	29.638	1	2	1	1	3	4	3
Bauer, Doug C.	University of California, San Francisco	usa	409	1993	2020	27	24	52	105	28	304	53	33631	93	28.832	1	1	2	2	2	5	3
Chang, Howard Y.	Stanford University	usa	255	1997	2020	23	2	16	128	14	127	112	48926	93	28.3748	2	2	2	1	2	4	4
Calhoun, Vince D.	Georgia State University	usa	951	1993	2020	27	7	71	475	64	476	404	38414	93	39.892	1	1	2	1	3	5	5
Moreau, Philippe	CHU de Nantes	fra	582	1990	2020	30	23	107	172	84	410	65	33475	93	22.9629	1	1	1	2	3	5	3
Zhang, Feng	Broad Institute	usa	158	2005	2020	15	2	11	63	9	95	52	58200	93	19.8361	2	2	2	1	1	3	3
Beekman, Aartjan T.F.	Vrije Universiteit Amsterdam	nld	648	1993	2020	27	7	38	197	31	451	159	32860	93	36.4183	1	1	1	1	3	5	4
Morris, Andrew P.	University of Liverpool	gbr	318	1997	2020	23	9	23	52	14	266	29	63941	93	16.7368	2	2	1	1	2	4	2
Karakiewicz, Pierre I.	University of Montreal	can	999	1996	2020	24	9	65	500	56	499	435	32658	93	29.8275	1	2	2	1	3	5	5
Kellis, Manolis	Broad Institute	usa	217	2003	2020	17	1	8	65	7	152	57	62463	93	20.7386	2	2	2	1	1	4	3
Vollenweider, Peter	Centre Hospitalier Universitaire Vaudois	che	446	1993	2020	27	3	15	71	12	375	56	42470	93	15.9641	1	1	1	1	2	5	3
Austin, Peter C.	Institute for Clinical Evaluative Sciences	can	596	1997	2020	23	58	156	202	98	394	46	40135	92	54.0315	1	2	2	3	3	5	3
Poldrack, Russell A.	Stanford University	usa	291	1994	2020	26	17	62	172	45	119	110	32653	92	39.2846	1	1	2	2	3	4	4
Liao, James K.	The University of Chicago	usa	249	1991	2020	29	26	35	163	9	86	128	30047	92	42.6342	1	1	2	2	1	3	4
Schett, Georg	Universitätsklinik Erlangen und Medizinische Fakultät	deu	719	1994	2020	26	28	92	239	64	480	147	38560	92	37.8844	1	1	1	2	3	5	4
Pennell, Dudley J.	Royal Brompton Hospital	gbr	534	1990	2020	30	24	74	302	50	232	228	36577	92	30.8257	1	1	1	2	3	4	4
McLeod, Howard L.	Moffitt Cancer Center	usa	565	1991	2020	29	22	69	315	47	250	246	30315	92	38.9179	1	1	2	2	3	4	4
Tak, Paul P.	Amsterdam UMC - University of Amsterdam	nld	383	1992	2019	27	8	34	197	26	186	163	34195	92	33.5836	1	1	1	1	2	4	4
Shiffman, Mitchell L.	Liver Institute of Virginia	usa	334	1990	2020	30	38	93	136	55	198	43	50283	92	25.3758	1	1	2	3	3	4	3
Pacher, Pal	National Institute on Alcohol Abuse and Alcoholism	usa	342	1996	2020	24	5	64	141	59	201	77	32015	92	36.4416	1	2	2	1	3	4	3
Svoboda, Karel	Howard Hughes Medical Institute Janelia Farm Research Campus	usa	167	1992	2020	28	3	17	112	14	55	95	34570	92	30.1943	1	1	2	1	2	3	3
Boas, David A.	Boston University	usa	469	1992	2020	28	9	42	255	33	214	213	26678	92	34.1215	1	1	2	1	3	4	4
Sabatine, Marc S.	Brigham and Women's Hospital	usa	360	1995	2020	25	11	60	160	49	200	100	40210	92	21.4117	1	1	2	2	3	4	4
Hudson, Thomas J.	Ontario Institute for Cancer Research	can	321	1991	2020	29	11	22	63	11	258	41	51240	92	22.4604	2	1	2	2	2	4	3
Durr, Alexandra	Hôpital Universitaire Pitié Salpêtrière	fra	535	1990	2019	29	8	30	104	22	431	74	36643	92	23.9842	1	1	1	1	2	5	3
Soria, Jean Charles	Universite Paris-Saclay	fra	689	1996	2020	24	13	72	291	59	398	219	36993	92	28.5698	1	2	1	2	3	5	4
Pao, William	F. Hoffmann-La Roche AG	che	209	2003	2018	15	4	21	77	17	132	56	42686	92	20.2348	1	2	1	1	2	4	3
Miller, Vincent A.	Foundation Medicine, Inc.	usa	453	1990	2020	30	9	28	73	19	380	45	50881	92	22.9135	1	1	2	1	2	5	3
Brennan, Paul	International Agency for Research on Cancer	fra	633	1998	2020	22	3	23	112	20	521	89	35850	92	23.9787	1	2	1	1	2	5	3
Aaltonen, Lauri A.	Helsingin Yliopisto	fin	321	1992	2020	28	5	11	130	6	191	119	35426	92	22.5978	1	1	1	1	1	4	4
McCarroll, Steven	Broad Institute	usa	205	1998	2020	22	4	13	37	9	168	24	78265	92	12.3438	2	2	2	1	1	4	2
Meric-Bernstam, Funda	University of Texas MD Anderson Cancer Center	usa	549	1990	2020	30	11	50	153	39	396	103	28916	92	26.9719	1	1	2	2	3	5	4
Collier, David A.	Eli Lilly and Company	gbr	487	1992	2020	28	5	19	123	14	364	104	45622	92	26.3637	1	1	1	1	2	5	4
Morris, Andrew D.	University of Edinburgh	gbr	323	1993	2020	27	3	16	72	13	251	56	43563	92	22.8267	1	1	1	1	2	4	3
van der Schouw, Yvonne T.	University Medical Center Utrecht	nld	548	1990	2020	30	4	22	142	18	406	120	37305	92	28.8267	1	1	1	1	2	5	4
Patterson, Nick	Broad Institute	usa	171	2002	2020	18	1	8	15	7	156	7	55252	92	12.5643	2	2	2	1	1	4	1
Faderl, Stefan	Hackensack University Medical Center	usa	393	1995	2019	24	7	71	83	64	310	12	29813	92	23.9929	1	1	2	1	3	5	2
Gooley, T. A.	Fred Hutchinson Cancer Research Center	usa	322	1993	2020	27	0	4	18	4	304	14	29509	92	22.6449	1	1	2	1	1	5	2
Adolphs, Ralph	California Institute of Technology	usa	250	1993	2020	27	32	71	170	39	80	99	31977	91	46.7741	1	1	2	3	3	3	3
Lloyd-Jones, Donald M.	Northwestern University Feinberg School of Medicine	usa	491	1996	2020	24	18	65	217	47	274	152	66538	91	28.1616	1	2	2	2	3	4	4
Berk, Michael	University of Melbourne	aus	971	1992	2020	28	36	160	498	124	473	338	37534	91	43.4548	1	1	6	3	4	5	5
Sheikh, Aziz	University of Edinburgh	gbr	926	1994	2020	26	25	101	609	76	317	508	34447	91	40.5117	1	1	1	2	3	5	5
Büchel, Christian	Universitätsklinikum Hamburg-Eppendorf und Medizinische Fakultät	deu	405	1993	2020	27	5	35	179	30	226	144	32175	91	37.0685	1	1	1	1	3	4	4
Pavord, Ian D.	Nuffield Department of Clinical Medicine	gbr	469	1990	2020	30	19	82	262	63	207	180	32340	91	26.1469	1	1	1	2	3	4	4
Tabernero, Josep	Hospital Universitari Vall d'Hebron	esp	557	1993	2020	27	8	49	229	41	328	180	44888	91	24.8203	1	1	1	1	3	5	4
van Tulder, Maurits	Vrije Universiteit Amsterdam	nld	467	1994	2020	26	6	60	191	54	276	131	29125	91	32.8742	1	1	1	1	3	4	4
Fayad, Zahi A.	Icahn School of Medicine at Mount Sinai	usa	461	1995	2020	25	7	32	201	25	260	169	31169	91	30.0042	1	1	2	1	2	4	4
Levine, Ross L.	Memorial Sloan-Kettering Cancer Center	usa	344	1997	2020	23	11	24	115	13	229	91	38607	91	23.3958	1	2	2	2	2	4	3
Khuri, Fadlo R.	American University of Beirut	lbn	476	1994	2020	26	21	51	134	30	342	83	31671	91	29.2073	1	1	4	2	3	5	3
Hingorani, Aroon D.	UCL	gbr	315	1993	2020	27	4	25	74	21	241	49	34947	91	21.2604	1	1	1	1	2	4	3
Couch, Fergus J.	Mayo Clinic	usa	481	1991	2020	29	2	29	94	27	387	65	40096	91	19.9719	1	1	2	1	2	5	3
Melander, Olle	Lunds Universitet	swe	582	1995	2020	25	8	26	170	18	412	144	45038	91	21.6734	1	1	1	1	2	5	4
Marcucci, Guido	City of Hope National Med Center	usa	375	1997	2020	23	4	33	82	29	293	49	27194	91	21.0117	1	2	2	1	2	4	3
Behrens, Timothy E.J.	UCL	gbr	173	2003	2020	17	0	14	61	14	112	47	46323	91	27.0195	1	2	1	1	2	4	3
Hermine, Olivier	Hôpital Necker Enfants Malades	fra	737	1990	2020	30	3	27	219	24	518	192	30004	91	25.9285	1	1	1	1	2	5	4
Willerslev, Eske	Københavns Universitet	dnk	300	1999	2020	21	0	14	111	14	189	97	25385	91	20.8579	2	2	1	1	2	4	3
White, Owen R.	University of Maryland School of Medicine	usa	153	1992	2019	27	1	7	25	6	128	18	70490	91	11.4281	2	1	2	1	1	4	2
Nelson, Stanley F.	University of California, Los Angeles	usa	287	1993	2020	27	1	5	69	4	218	64	31531	91	19.9606	2	1	2	1	1	4	3
Shi, Yigong	Western Superconducting Technologies Co., Ltd.	chn	214	1993	2020	27	24	35	158	11	56	123	31720	90	37.6377	2	1	4	2	2	3	4
Vickers, Andrew	Memorial Sloan-Kettering Cancer Center	usa	633	1993	2020	27	121	280	369	159	264	89	31466	90	44.7296	1	1	2	4	4	4	3
Deeks, Jonathan J.	University of Birmingham	gbr	353	1991	2020	29	10	27	86	17	267	59	100134	90	30.8791	1	1	1	2	2	4	3
Loftus, Edward V.	Mayo Clinic	usa	421	1994	2020	26	40	79	181	39	240	102	32642	90	33.6884	1	1	2	3	3	4	4
Chen, Christopher S.	Boston University	usa	277	1991	2020	29	6	17	152	11	125	135	36105	90	34.0384	2	1	2	1	2	4	4
Dikic, Ivan	Goethe-Universität Frankfurt am Main	deu	294	1992	2020	28	10	30	179	20	115	149	33257	90	33.5319	2	1	1	2	2	4	4
Laureys, Steven	Centre Hospitalier Universitaire de Liege	bel	560	1997	2020	23	8	50	235	42	325	185	29949	90	31.9295	1	2	1	1	3	5	4
Carter, Cameron S.	University of California, Davis	usa	337	1991	2020	29	10	50	199	40	138	149	43756	90	37.8168	1	1	2	2	3	4	4
Twisk, J. W.R.	Amsterdam UMC - Vrije Universiteit Amsterdam	nld	716	1994	2020	26	10	42	105	32	611	63	33902	90	40.7863	1	1	1	2	3	5	3
Zhou, Jizhong	University of Oklahoma	usa	558	1994	2020	26	2	28	227	26	331	199	29867	90	34.1575	2	1	2	1	2	5	4
Sperling, Reisa A.	Harvard Medical School	usa	377	1992	2020	28	5	28	105	23	272	77	34674	90	25.8087	1	1	2	1	2	4	3
Carninci, Piero	Riken	jpn	376	1990	2020	30	13	30	87	17	289	57	59608	90	24.9754	2	1	4	2	2	4	3
Kumar, Shaji	Mayo Clinic	usa	633	1996	2020	24	29	146	268	117	365	122	32546	90	26.2395	1	2	2	2	4	5	4
Park, Peter J.	Harvard Medical School	usa	239	2001	2020	19	3	9	63	6	176	54	68145	90	20.9202	2	2	2	1	1	4	3
Keaney, John F.	University of Massachusetts Medical School	usa	242	1992	2019	27	7	31	104	24	138	73	30137	90	30.7057	1	1	2	1	2	4	3
Mittleman, Murray A.	Harvard T.H. Chan School of Public Health	usa	455	1993	2020	27	8	30	176	22	279	146	33431	90	36.9411	1	1	2	1	2	4	4
Sabin, C. A.	UCL	gbr	602	1992	2020	28	18	76	138	58	464	62	32387	90	29.0868	2	1	1	2	3	5	3
Wu, Pingping	Anhui Academy of Agricultural Sciences	chn	1014	1990	2019	29	10	254	442	244	572	188	31845	90	36.626	1	1	4	2	4	5	4
Hill, Michael D.	University of Calgary	can	658	1992	2020	28	29	98	267	69	391	169	35700	90	26.8577	1	1	2	2	3	5	4
Cardon, L.	Johns Hopkins University	usa	201	1990	2019	29	3	26	79	23	122	53	54599	90	27.8461	2	1	2	1	2	4	3
Eron, Joseph J.	The University of North Carolina at Chapel Hill	usa	432	1990	2020	30	7	34	110	27	322	76	35548	90	25.8703	2	1	2	1	2	5	3
Shimomura, Iichiro	Osaka University	jpn	561	1992	2020	28	4	25	356	21	205	331	48540	90	24.9311	1	1	4	1	2	4	5
Cloughesy, Timothy F.	David Geffen School of Medicine at UCLA	usa	366	1992	2020	28	3	21	78	18	288	57	31056	90	23.6892	1	1	2	1	2	4	3
Meisinger, Christa	Helmholtz Center Munich German Research Center for Environmental Healt	deu	530	2000	2020	20	0	41	128	41	402	87	41673	90	22.9774	1	2	1	1	3	5	3
Ingelsson, Erik	Stanford University	usa	327	1998	2020	22	5	44	84	39	243	40	43876	90	17.5284	1	2	2	1	3	4	3
Pfister, Stefan M.	Universitätsklinikum Heidelberg	deu	340	2001	2020	19	3	12	48	9	292	36	32910	90	15.6151	1	2	1	1	1	4	3
Stice, Eric	Oregon Research Institute	usa	300	1992	2020	28	11	150	220	139	80	70	28491	89	45.0317	5	1	2	2	4	3	3
Diez Roux, Ana V.	Drexel University	usa	442	1993	2020	27	33	62	170	29	272	108	35602	89	40.9545	3	1	2	3	2	4	4
Herbst, Roy	Yale School of Medicine	usa	432	1996	2020	24	63	134	229	71	203	95	41857	89	32.2116	1	2	2	3	3	4	3
Mease, Philip J.	University of Washington, Seattle	usa	479	1991	2020	29	62	158	235	96	244	77	37019	89	31.8138	1	1	2	3	3	4	3
Meyer-Lindenberg, Andreas	Universitätsklinikum Mannheim	deu	429	1993	2020	27	25	64	175	39	254	111	29778	89	28.8846	1	1	1	2	3	4	4
Shih, Ie Ming	Johns Hopkins School of Medicine	usa	360	1990	2020	30	7	50	173	43	187	123	28778	89	35.9778	1	1	2	1	3	4	4
Rambaut, Andrew	University of Edinburgh	gbr	219	1995	2020	25	1	12	56	11	163	44	48959	89	30.6229	2	1	1	1	2	4	3
Trivedi, Madhukar H.	UT Southwestern Medical Center	usa	559	1992	2020	28	17	72	241	55	318	169	38750	89	33.6074	1	1	2	2	3	5	4
Hewett, Timothy E.	Mayo Clinic	usa	402	1991	2020	29	11	61	259	50	143	198	28136	89	34.0321	1	1	2	2	3	4	4
Parvizi, Javad	Thomas Jefferson University	usa	786	1996	2020	24	23	158	501	135	285	343	32794	89	41.9592	1	2	2	2	4	4	5
Houlston, Richard S.	The Institute of Cancer Research, London	gbr	575	1990	2018	28	6	52	315	46	260	263	34805	89	32.1092	1	1	1	1	3	4	4
Nizet, Victor	Skaggs School of Pharmacy & Pharmaceutical Sciences	usa	468	1991	2020	29	8	28	178	20	290	150	29581	89	33.9283	2	1	2	1	2	4	4
Dietz, Harry	Johns Hopkins School of Medicine	usa	301	1991	2020	29	12	27	114	15	187	87	30895	89	30.161	1	1	2	2	2	4	3
Eastham, James	Memorial Sloan-Kettering Cancer Center	usa	418	1991	2020	29	21	63	173	42	245	110	28580	89	30.0977	1	1	2	2	3	4	4
Wick, Wolfgang	Universitätsklinikum Heidelberg	deu	460	1996	2020	24	4	70	145	66	315	75	31602	89	25.6654	1	2	1	1	3	5	3
Cerhan, James R.	Mayo Clinic	usa	518	1993	2020	27	5	48	131	43	387	83	28829	89	28.6977	1	1	2	1	3	5	3
Shevchenko, Andrej	Max Planck Institute of Molecular Cell Biology and Genetics	deu	242	1993	2020	27	0	12	76	12	166	64	42506	89	27.3409	2	1	1	1	2	4	3
Hillege, Hans L.	University of Groningen, University Medical Center Groningen	nld	466	1990	2020	30	2	9	48	7	418	39	33027	89	24.8933	1	1	1	1	1	5	3
Day, Nicholas P.J.	Mahidol University	tha	626	1994	2020	26	5	14	88	9	538	74	36519	89	29.8776	1	1	4	1	1	5	3
Andreassen, Ole A.	Universitetet i Oslo	nor	687	1994	2020	26	3	39	172	36	515	133	37990	89	23.0646	1	1	1	1	3	5	4
Kajstura, Jan	Brigham and Women's Hospital	usa	213	1993	2019	26	0	25	50	25	163	25	38325	89	19.3635	1	1	2	1	2	4	2
Solit, David B.	Memorial Sloan-Kettering Cancer Center	usa	261	1995	2020	25	0	21	66	21	195	45	32869	89	19.993	1	1	2	1	2	4	3
Perola, Markus	National Institute for Health and Welfare	fin	307	1994	2020	26	2	7	26	5	281	19	39380	89	15.191	2	1	1	1	1	4	2
Norat, Teresa	Imperial College London	gbr	270	2001	2020	19	0	10	56	10	214	46	27492	89	15.687	1	2	1	1	2	4	3
Owen, Adrian M.	Western University	can	341	1990	2020	30	23	60	183	37	158	123	34138	88	37.0192	1	1	2	2	3	4	4
Joiner, Thomas E.	Florida State University	usa	611	1992	2020	28	27	124	468	97	143	344	29757	88	49.5317	5	1	2	2	3	4	5
Andersson, Gerhard	Linköpings universitet	swe	677	1991	2020	29	37	160	375	123	302	215	28574	88	43.8402	1	1	1	3	4	5	4
Courneya, Kerry S.	University of Alberta	can	515	1990	2020	30	11	92	248	81	267	156	30626	88	46.1935	1	1	2	2	3	4	4
Wilens, Timothy	Massachusetts General Hospital	usa	344	1990	2020	30	24	153	210	129	134	57	25356	88	38.0741	1	1	2	2	4	4	3
Garnero, Patrick	Inserm	fra	279	1992	2020	28	20	90	131	70	148	41	26217	88	37.8113	1	1	1	2	3	4	3
Lambrecht, Bart N.	Universiteit Gent	bel	403	1996	2020	24	11	59	170	48	233	111	26270	88	33.8049	1	2	1	2	3	4	4
Moayyedi, Paul	McMaster University	can	432	1994	2020	26	33	133	269	100	163	136	26756	88	34.3471	1	1	2	3	4	4	4
Mcinnes, Iain B.	University of Glasgow	gbr	439	1994	2020	26	7	56	150	49	289	94	38660	88	32.8606	1	1	1	1	3	4	3
Elliott, Perry M.	UCL	gbr	408	1993	2020	27	24	70	216	46	192	146	37174	88	24.0034	1	1	1	2	3	4	4
Rushworth, Matthew F.S.	University of Oxford Medical Sciences Division	gbr	182	1996	2020	24	3	37	130	34	52	93	25853	88	31.7029	1	2	1	1	3	3	3
Arnold, Steven E.	University of Pennsylvania	usa	298	1991	2020	29	9	41	99	32	199	58	27066	88	28.217	1	1	2	1	3	4	3
Visser, M.	Vrije Universiteit Amsterdam	nld	327	1993	2020	27	5	42	102	37	225	60	34906	88	24.4558	1	1	1	1	3	4	3
Bachmann, Martin F.	University of Bern	che	312	1993	2020	27	12	82	212	70	100	130	24571	88	32.9727	1	1	1	2	3	4	4
Clément, Karine	Sorbonne Universite	fra	412	1992	2020	28	19	49	163	30	249	114	31098	88	27.9549	1	1	1	2	3	4	4
Van Assche, Gert	KU Leuven– University Hospital Leuven	bel	416	1995	2020	25	17	75	168	58	248	93	32466	88	23.6606	1	1	1	2	3	4	3
Fregni, Felipe	Harvard Medical School	usa	535	2001	2020	19	7	53	279	46	256	226	32641	88	33.5811	1	2	2	1	3	4	4
Lauwers, Gregory Y.	Moffitt Cancer Center	usa	425	1990	2020	30	10	44	168	34	257	124	31784	88	29.0374	1	1	2	2	3	4	4
Pencina, Michael J.	Duke Clinical Research Institute	usa	370	2004	2020	16	1	32	77	31	293	45	41984	88	24.2139	1	2	2	1	3	4	3
Brown, Kevin K.	National Jewish Health	usa	258	1997	2019	22	5	12	91	7	167	79	33115	88	24.018	1	2	2	1	1	4	3
Knuuti, Juhani	Turun Yliopistollinen Keskussairaala	fin	532	1992	2019	27	9	40	177	31	355	137	69583	88	24.8521	1	1	1	1	3	5	4
Parashar, Umesh D.	Centers for Disease Control and Prevention	usa	539	1997	2020	23	1	33	208	32	331	175	30711	88	31.351	2	2	2	1	3	5	4
Ko, Clifford Y.	American College of Surgeons	usa	461	1995	2020	25	3	31	192	28	269	161	27001	88	33.345	1	1	2	1	2	4	4
Picard, Capucine	Hôpital Necker Enfants Malades	fra	342	1999	2020	21	6	35	57	29	285	22	24919	88	16.9546	1	2	1	1	2	4	2
Doevendans, P. A.F.M.	University Medical Center Utrecht	nld	744	1993	2020	27	11	31	140	20	604	109	29880	88	27.97	1	1	1	2	2	5	4
Holt, Robert A.	Canada‘s Michael Smith Genome Sciences Centre	can	203	1996	2020	24	3	11	44	8	159	33	72751	88	11.8506	2	2	2	1	1	4	3
Schwab, Matthias	Universität Tübingen	deu	457	1996	2020	24	1	40	130	39	327	90	26298	88	27.4993	1	2	1	1	3	5	3
Sidney, John	Division of Vaccine Discovery La Jolla Institute for Immunology	usa	363	1990	2020	30	0	25	28	25	335	3	24625	88	24.3585	1	1	2	1	2	5	1
Spence, Charles	University of Oxford	gbr	677	1994	2020	26	60	137	542	77	135	405	29812	87	59.5262	5	1	1	3	3	4	5
McCullough, Peter A.	Baylor Jack and Jane Hamilton Heart and Vascular Hospital	usa	611	1996	2020	24	55	205	409	150	202	204	35290	87	32.8895	1	2	2	3	4	4	4
Ziemann, Ulf	Hertie-Institut für klinische Hirnforschung	deu	382	1991	2020	29	29	69	220	40	162	151	28934	87	37.5546	1	1	1	2	3	4	4
Baron, Todd H.	UNC School of Medicine	usa	735	1992	2019	27	87	187	469	100	266	282	29101	87	40.9959	1	1	2	3	4	4	4
Galea, Sandro	Boston University	usa	877	1990	2020	30	34	151	520	117	357	369	33341	87	44.9223	3	1	2	3	4	5	5
Kontoyiannis, Dimitrios P.	University of Texas MD Anderson Cancer Center	usa	593	1992	2020	28	31	93	376	62	217	283	32273	87	40.5894	2	1	2	3	3	4	4
Hugenholtz, Philip	University of Queensland	aus	366	1990	2020	30	2	19	81	17	285	62	43980	87	25.9865	2	1	6	1	2	4	3
Hofmann, Kay	University of Cologne	deu	210	1990	2020	30	8	22	52	14	158	30	31541	87	32.1849	2	1	1	1	2	4	3
Chinnery, Patrick F.	MRC Mitochondrial Biology Unit	gbr	586	1990	2020	30	16	82	317	66	269	235	29742	87	33.9946	1	1	1	2	3	4	4
Schrag, Deborah	Dana-Farber Cancer Institute	usa	297	1996	2020	24	11	32	132	21	165	100	28374	87	24.2431	1	2	2	2	2	4	4
Bhatia, Kailash P.	UCL Queen Square Institute of Neurology	gbr	718	1992	2020	28	10	42	341	32	377	299	30732	87	34.8075	1	1	1	2	3	5	4
Kolls, Jay K.	Tulane University School of Medicine	usa	428	1993	2020	27	9	33	190	24	238	157	31793	87	33.3065	1	1	2	1	2	4	4
Wen, Patrick Y.	Harvard Medical School	usa	508	1990	2020	30	16	69	225	53	283	156	33453	87	30.0712	1	1	2	2	3	4	4
Azoulay, Elie	Hôpital Saint-Louis	fra	588	1997	2020	23	11	108	306	97	282	198	26800	87	24.9923	1	2	1	2	3	4	4
Moch, Holger	UniversitatsSpital Zurich	che	578	1991	2020	29	19	52	151	33	427	99	32658	87	30.8626	1	1	1	2	3	5	3
Buchholz, Thomas A.	University of Texas MD Anderson Cancer Center	usa	492	1990	2020	30	33	91	210	58	282	119	27393	87	27.4538	1	1	2	3	3	4	4
Ekelund, Ulf	Norges idrettshøgskole	nor	440	1995	2020	25	6	55	133	49	307	78	45181	87	28.3246	1	1	1	1	3	5	3
Farese, Robert V.	Broad Institute	usa	186	1990	2020	30	2	17	96	15	90	79	25790	87	25.7594	2	1	2	1	2	3	3
McKenzie, Andrew N.J.	The Medical Research Council Laboratory of Molecular Biology	gbr	224	1991	2020	29	2	14	67	12	157	53	27172	87	26.3151	1	1	1	1	2	4	3
Lancellotti, Patrizio	Centre Hospitalier Universitaire de Liege	bel	553	1994	2020	26	11	126	290	115	263	164	64879	87	19.7756	1	1	1	2	4	4	4
Pandey, Akhilesh	Mayo Clinic	usa	405	1993	2020	27	2	23	200	21	205	177	37047	87	26.5416	2	1	2	1	2	4	4
Haro, Josep Maria	Centro de Investigación Biomédica En Red de Salud Mental	esp	563	1991	2020	29	4	40	167	36	396	127	56957	87	22.9678	1	1	1	1	3	5	4
André, Fabrice	Institut de Cancerologie Gustave Roussy	fra	369	1998	2020	22	6	72	124	66	245	52	30548	87	21.7003	1	2	1	1	3	4	3
Ogino, Shuji	Harvard T.H. Chan School of Public Health	usa	389	1998	2020	22	0	85	194	85	195	109	28343	87	25.8481	1	2	2	1	3	4	4
Graefen, Markus	Universitätsklinikum Hamburg-Eppendorf und Medizinische Fakultät	deu	709	1995	2020	25	11	44	93	33	616	49	25656	87	22.9712	1	1	1	2	3	5	3
Neale, Benjamin M.	Broad Institute	usa	292	2002	2020	18	10	25	40	15	252	15	53561	87	13.9046	2	2	2	2	2	4	2
Polyak, Kornelia	Harvard Medical School	usa	212	1991	2020	29	20	38	121	18	91	83	48729	86	30.029	1	1	2	2	2	3	3
Celermajer, David	Royal Prince Alfred Hospital	aus	542	1991	2020	29	17	52	235	35	307	183	38841	86	35.9347	1	1	6	2	3	5	4
Younossi, Zobair M.	Inova Fairfax Hospital	usa	560	1995	2020	25	30	180	463	150	97	283	38400	86	36.9899	1	1	2	3	4	3	4
Katzmarzyk, Peter T.	Pennington Biomedical Research Center	usa	491	1995	2020	25	20	111	231	91	260	120	36312	86	39.5242	1	1	2	2	3	4	4
Sabatini, David M.	Massachusetts Institute of Technology	usa	117	1990	2013	23	1	5	79	4	38	74	58247	86	25.6649	2	1	2	1	1	3	3
Johnston, Sebastian L.	National Heart and Lung Institute	gbr	432	1990	2020	30	20	50	209	30	223	159	31651	86	34.833	1	1	1	2	3	4	4
Bray, Freddie	International Agency for Research on Cancer	fra	343	1996	2020	24	2	40	128	38	215	88	145117	86	28.2438	1	2	1	1	3	4	3
Phillips, Mary L.	UPMC Western Psychiatric Hospital	usa	335	1994	2020	26	12	48	201	36	134	153	27085	86	30.9914	1	1	2	2	3	4	4
Heinz, Andreas	Charité – Universitätsmedizin Berlin	deu	837	1990	2020	30	14	109	292	95	545	183	28936	86	30.8726	1	1	1	2	3	5	4
Ong, Ken K.	School of Clinical Medicine	gbr	286	1998	2020	22	6	40	91	34	195	51	28335	86	26.7161	1	2	1	1	3	4	3
Verstovsek, Srdan	University of Texas MD Anderson Cancer Center	usa	565	1992	2020	28	22	83	273	61	292	190	27182	86	25.6589	1	1	2	2	3	4	4
Chan, Francis K.L.	Chinese University of Hong Kong	hkg	509	1990	2020	30	32	89	180	57	329	91	27685	86	27.3991	1	1	4	3	3	5	3
Newby, L. Kristin	Duke University Medical Center	usa	369	1993	2019	26	21	55	135	34	234	80	35383	86	22.8747	1	1	2	2	3	4	3
Choueiri, Toni K.	Dana-Farber Cancer Institute	usa	558	2002	2020	18	9	74	205	65	353	131	31631	86	24.7538	1	2	2	1	3	5	4
Pawlik, Timothy M.	The Ohio State University Wexner Medical Center	usa	1036	1998	2020	22	17	90	689	73	347	599	32121	86	32.9807	1	2	2	2	3	5	5
Thrasher, Adrian J.	UCL	gbr	421	1990	2020	30	7	27	139	20	282	112	24930	86	30.6022	1	1	1	1	2	4	4
Iacobuzio-Donahue, Christine A.	Memorial Sloan-Kettering Cancer Center	usa	247	1997	2020	23	5	24	67	19	180	43	34875	86	19.9839	1	2	2	1	2	4	3
Sparreboom, Alex	The Ohio State University	usa	348	1994	2020	26	2	47	200	45	148	153	22281	86	29.5539	1	1	2	1	3	4	4
Ohlsson, C.	Göteborg University, Sahlgrenska Academy	swe	589	1991	2020	29	2	46	204	44	385	158	40953	86	29.8938	1	1	1	1	3	5	4
Dangas, George D.	Icahn School of Medicine at Mount Sinai	usa	611	1996	2020	24	9	84	233	75	378	149	31649	86	22.8889	1	2	2	1	3	5	4
Dombret, Hervé	Hôpital Saint-Louis	fra	359	1990	2020	30	11	36	95	25	264	59	26415	86	17.2514	1	1	1	2	2	4	3
Flicek, Paul	Wellcome Trust	gbr	176	2001	2020	19	4	15	39	11	137	24	63335	86	10.182	2	2	1	1	2	4	2
Lacy, Martha Q.	Mayo Clinic	usa	485	1995	2020	25	5	28	49	23	436	21	28396	86	24.7944	1	1	2	1	2	5	2
Papadopoulos, Nickolas	The Sidney Kimmel Comprehensive Cancer Center	usa	160	1993	2020	27	5	10	32	5	128	22	50408	86	10.3109	1	1	2	1	1	4	2
Ma, Jing	Brigham and Women's Hospital	usa	240	1992	2013	21	0	17	62	17	178	45	31816	86	21.4518	1	1	2	1	2	4	3
Reitsma, Johannes B.	University Medical Center Utrecht	nld	385	1994	2020	26	0	13	46	13	339	33	36933	86	30.9845	1	1	1	1	2	5	3
Kiechl, Stefan	Medizinische Universitat Innsbruck	aut	317	1991	2020	29	1	47	82	46	235	35	32144	86	18.8665	1	1	1	1	3	4	3
Allen, Naomi E.	University of Oxford	gbr	325	2000	2020	20	1	30	46	29	279	16	23184	86	16.2627	1	2	1	1	2	4	2
Kubo, Michiaki	Riken	jpn	542	1994	2020	26	4	12	38	8	504	26	28903	86	19.1484	1	1	4	1	1	5	2
Patel, Vikram	Harvard Medical School	usa	498	1991	2020	29	48	147	308	99	190	161	32552	85	41.5299	1	1	2	3	3	4	4
Hodges, Paul W.	University of Queensland	aus	446	1993	2020	27	15	73	316	58	130	243	23721	85	41.9135	1	1	6	2	3	4	4
Barch, Deanna M.	Washington University in St. Louis	usa	425	1994	2020	26	22	85	227	63	198	142	37548	85	37.5208	1	1	2	2	3	4	4
McAlister, Finlay A.	University of Alberta	can	462	1994	2020	26	25	131	224	106	238	93	25954	85	33.375	1	1	2	2	4	4	3
Febbraio, Mark A.	Monash Institute of Pharmaceutical Sciences	aus	275	1993	2020	27	7	32	159	25	116	127	23084	85	35.2296	1	1	6	1	2	4	4
Memish, Ziad A.	Rollins School of Public Health	usa	617	1991	2020	29	16	140	343	124	274	203	61121	85	30.9068	2	1	2	2	4	4	4
Brug, Johannes	The Amsterdam School of Communications Research - ASCoR	nld	559	1992	2019	27	5	48	233	43	326	185	27703	85	38.8168	3	1	1	1	3	5	4
Rich, Jeremy N.	University of California, San Diego	usa	260	1992	2020	28	8	21	124	13	136	103	28988	85	24.9343	1	1	2	1	2	4	4
Tardif, Jean Claude	Institut de Cardiologie de Montreal	can	631	1993	2020	27	21	86	257	65	374	171	36013	85	26.9172	1	1	2	2	3	5	4
Conaghan, Philip G.	University of Leeds	gbr	525	1993	2020	27	13	71	222	58	303	151	26815	85	29.9612	1	1	1	2	3	5	4
Nieuwenhuijsen, Mark	Instituto de Salud Global de Barcelona	esp	463	1994	2020	26	13	60	192	47	271	132	25592	85	28.9267	2	1	1	2	3	4	4
Hutton, Michael L.	Eli Lilly and Company	gbr	241	1994	2019	25	5	11	60	6	181	49	31795	85	22.7582	1	1	1	1	1	4	3
Denton, Christopher P.	UCL	gbr	489	1993	2020	27	14	71	162	57	327	91	29211	85	28.3452	1	1	1	2	3	5	3
Gorospe, Myriam	National Institute on Aging	usa	343	1993	2020	27	4	18	149	14	194	131	25925	85	33.6616	2	1	2	1	2	4	4
Dermitzakis, Emmanouil T.	Université de Genève Faculté de Médecine	che	214	1998	2020	22	5	17	58	12	156	41	62970	85	17.9947	2	2	1	1	2	4	3
Garg, Amit X.	Western University	can	586	1997	2020	23	5	49	271	44	315	222	28558	85	26.9734	1	2	2	1	3	5	4
Tschöp, Matthias H.	Helmholtz Center Munich German Research Center for Environmental Healt	deu	421	1997	2020	23	2	30	153	28	268	123	33546	85	27.6984	1	2	1	1	2	4	4
Ott, German	Robert Bosch Krankenhaus Stuttgart	deu	367	1992	2020	28	3	28	60	25	307	32	32586	85	19.9374	1	1	1	1	2	5	3
Bradner, James E.	Harvard Medical School	usa	258	1995	2019	24	5	10	42	5	216	32	27921	85	17.9612	1	1	2	1	1	4	3
Fukumura, Dai	Harvard Medical School	usa	239	1991	2020	29	3	23	65	20	174	42	33048	85	22.0511	1	1	2	1	2	4	3
Krogan, Nevan J.	The J. David Gladstone Institutes	usa	276	1998	2020	22	0	14	75	14	201	61	28675	85	19.2217	2	2	2	1	2	4	3
Kooperberg, Charles	Fred Hutchinson Cancer Research Center	usa	348	1990	2020	30	2	24	63	22	285	39	41650	85	18.755	2	1	2	1	2	4	3
Toes, René	Leiden University Medical Center - LUMC	nld	421	1992	2020	28	0	21	136	21	285	115	29019	85	27.0428	1	1	1	1	2	4	4
Rujescu, Dan	Martin-Universität Halle-Wittenberg	deu	476	1996	2020	24	11	39	97	28	379	58	33925	85	17.9612	1	2	1	2	2	5	3
De Jager, Philip L.	Columbia University Irving Medical Center	usa	367	1995	2020	25	5	28	91	23	276	63	33785	85	16.9386	1	1	2	1	2	4	3
Günthard, Huldrych F.	University of Zurich	che	436	1993	2019	26	0	18	94	18	342	76	26202	85	17.9477	2	1	1	1	2	5	3
Chambers, John	Imperial College London	gbr	217	1998	2020	22	0	34	46	34	171	12	37308	85	9.07988	2	2	1	1	3	4	2
Misteli, Tom	National Cancer Institute	usa	256	1991	2020	29	36	51	185	15	71	134	28111	84	43.2391	2	1	2	3	2	3	4
Rini, Brian I.	Taussig Cancer Center	usa	414	1998	2020	22	39	124	219	85	195	95	29611	84	30.1889	1	2	2	3	3	4	3
Cuzzocrea, Salvatore	Università degli Studi di Messina	ita	719	1996	2020	24	8	145	434	137	285	289	32736	84	42.3131	1	2	1	1	4	4	4
Schier, Alexander	Harvard University	usa	183	1990	2020	30	12	24	102	12	81	78	25118	84	30.6468	2	1	2	2	2	3	3
Sargent, Daniel J.	Mayo Clinic	usa	400	1995	2019	24	11	44	182	33	218	138	48436	84	30.7062	1	1	2	2	3	4	4
Cheng, Liang	Indiana University School of Medicine	usa	1012	1996	2020	24	2	149	525	147	487	376	29603	84	36.9389	1	2	2	1	4	5	5
D'Haens, Geert R.	Amsterdam UMC - University of Amsterdam	nld	384	1993	2020	27	30	82	137	52	247	55	35555	84	24.8243	1	1	1	3	3	4	3
Solomon, Daniel H.	Brigham and Women's Hospital	usa	401	1993	2019	26	9	117	249	108	152	132	26036	84	31.7143	1	1	2	1	4	4	4
Farrer, Matthew J.	The University of British Columbia	can	380	1993	2020	27	5	24	146	19	234	122	31232	84	23.3805	1	1	2	1	2	4	4
Rimm, David L.	Yale School of Medicine	usa	388	1994	2020	26	11	27	176	16	212	149	27788	84	31.9913	1	1	2	2	2	4	4
Shaham, Yavin	National Institute on Drug Abuse	usa	221	1991	2020	29	2	25	140	23	81	115	22455	84	30.9686	1	1	2	1	2	3	4
Moons, Karel G.M.	University Medical Center Utrecht	nld	528	1997	2020	23	1	27	170	26	358	143	30698	84	32.9724	1	2	1	1	2	5	4
Utzinger, Jürg	Swiss Tropical and Public Health Institute (Swiss TPH)	che	659	1997	2020	23	1	46	246	45	413	200	28266	84	37.916	1	2	1	1	3	5	4
Pisters, Peter W.T.	University of Texas MD Anderson Cancer Center	usa	295	1990	2019	29	9	44	96	35	199	52	26408	84	27.9327	1	1	2	1	3	4	3
Chan, Henry L.Y.	Chinese University of Hong Kong	hkg	442	1998	2020	22	15	87	217	72	225	130	26200	84	26.9015	1	2	4	2	3	4	4
Jung, Steffen	Weizmann Institute of Science Israel	isr	193	1993	2020	27	6	12	70	6	123	58	34617	84	23.7111	1	1	4	1	1	4	3
Yatabe, Yasushi	Aichi Cancer Center Hospital and Research Institute	jpn	511	1993	2020	27	9	39	133	30	378	94	36050	84	26.1379	1	1	4	1	3	5	3
Starr, John M.	University of Edinburgh	gbr	591	1992	2020	28	15	72	131	57	460	59	28104	84	28.1143	1	1	1	2	3	5	3
Valgimigli, Marco	UniversitätsSpital Bern	che	501	1997	2020	23	11	102	204	91	297	102	38964	84	18.9667	1	2	1	2	3	4	4
Milham, Michael	Child Mind Institute, Inc.	usa	181	1999	2020	21	1	13	102	12	79	89	25460	84	18.4359	1	2	2	1	2	3	3
Ried, Thomas	National Cancer Institute	usa	374	1990	2020	30	4	26	120	22	254	94	27709	84	23.8491	1	1	2	1	2	4	3
Tiemeier, Henning	Erasmus MC	nld	699	1996	2020	24	5	22	258	17	441	236	27248	84	26.5953	1	2	1	1	2	5	4
Wolf, Yuri I.	National Library of Medicine	usa	239	1990	2020	30	1	29	46	28	193	17	43059	84	30.4565	2	1	2	1	2	4	2
Rihal, Charanjit	Mayo Clinic	usa	549	1991	2020	29	8	41	186	33	363	145	25356	84	27.8232	1	1	2	1	3	5	4
Buchbinder, Susan P.	San Francisco Department of Public Health	usa	319	1990	2020	30	10	32	90	22	229	58	31046	84	20.6059	2	1	2	2	2	4	3
Masoudi, Frederick A.	University of Colorado School of Medicine	usa	449	1992	2020	28	9	47	110	38	339	63	31649	84	22.6693	1	1	2	1	3	5	3
Eickhoff, Simon Bodo	Heinrich-Heine-Universität Düsseldorf	deu	414	2003	2020	17	0	38	153	38	261	115	29703	84	31.8742	1	2	1	1	3	4	4
Zhu, Xiongwei	Case Western Reserve University	usa	354	1998	2020	22	2	43	111	41	243	68	26053	84	28.7578	1	2	2	1	3	4	3
Hoffmann, Udo	Harvard Medical School	usa	559	1994	2020	26	3	47	168	44	391	121	28844	84	24.5583	1	1	2	1	3	5	4
Zhang, Zheng Gang	Henry Ford Hospital	usa	295	1991	2017	26	0	33	94	33	201	61	24495	84	29.9565	1	1	2	1	3	4	3
Kopf, Manfred	ETH Zürich	che	198	1991	2020	29	0	15	83	15	115	68	20742	84	24.9853	1	1	1	1	2	4	3
Nichol, Graham	University of Washington, Seattle	usa	211	1994	2016	22	0	35	83	35	128	48	67662	84	16.4534	1	1	2	1	3	4	3
Mehilli, Julinda	Klinikum der Universität München	deu	359	1999	2019	20	6	37	65	31	294	28	27943	84	20.2108	1	2	1	1	3	4	2
Franco, Oscar H.	Erasmus MC	nld	595	2004	2019	15	1	19	113	18	482	94	35726	84	22.4509	1	2	1	1	2	5	3
Boutron-Ruault, Marie Christine	Centre de recherche en épidémiologie et santé des populations	fra	585	1996	2020	24	8	15	58	7	527	43	27847	84	19.4363	1	2	1	1	1	5	3
Kuusisto, Johanna	Kuopio University Hospital	fin	305	1991	2020	29	2	20	52	18	253	32	37656	84	16.9976	1	1	1	1	2	4	3
Yasui, Yutaka	St. Jude Children's Research Hospital	usa	376	1995	2018	23	0	12	76	12	300	64	26945	84	25.9807	1	1	2	1	2	5	3
Pritchard, Jonathan K.	Stanford University	usa	150	1996	2020	24	4	18	82	14	68	64	61562	83	24.9413	2	2	2	1	2	3	3
Apweiler, Rolf	European Bioinformatics Institute	gbr	239	1990	2016	26	5	25	137	20	102	112	51206	83	23.9676	2	1	1	1	2	4	4
Yuste, Rafael	Columbia University in the City of New York	usa	251	1991	2020	29	9	34	192	25	59	158	22006	83	40.9626	1	1	2	1	2	3	4
Birkmeyer, John D.	University of Michigan, Ann Arbor	usa	240	1992	2015	23	14	47	155	33	85	108	27485	83	34.6366	1	1	2	2	3	3	4
Clarke, Mike	Queen's University Belfast	gbr	364	1991	2020	29	35	101	172	66	192	71	95124	83	33.5834	1	1	1	3	3	4	3
Shanafelt, Tait D.	Stanford University	usa	382	2000	2020	20	8	89	207	81	175	118	26708	83	32.2058	1	2	2	1	3	4	4
Chandel, Navdeep S.	Northwestern University Feinberg School of Medicine	usa	239	1993	2020	27	8	27	121	19	118	94	29632	83	31.6248	2	1	2	1	2	4	3
Marr, Kieren A.	Johns Hopkins University	usa	221	1997	2020	23	22	54	128	32	93	74	35002	83	28.3748	2	2	2	2	3	3	3
Discher, Dennis E.	University of Pennsylvania	usa	331	1993	2020	27	5	31	262	26	69	231	43538	83	35.3913	2	1	2	1	2	3	4
Choi, Hyon K.	Harvard Medical School	usa	302	1999	2020	21	12	56	159	44	143	103	28206	83	33.4041	1	2	2	2	3	4	4
Cole, Steve	University of California, Los Angeles	usa	269	1996	2020	24	13	37	141	24	128	104	19422	83	30.5643	1	2	2	2	2	4	4
Ji, Ru Rong	Duke University Medical Center	usa	189	1991	2020	29	8	41	116	33	73	75	22217	83	27.621	1	1	2	1	3	3	3
Pai, Madhukar	McGill University	can	438	1997	2020	23	22	102	278	80	160	176	23876	83	32.0344	1	2	2	2	3	4	4
Christensen, Kaare	Syddansk Universitet	dnk	666	1990	2020	30	6	66	258	60	408	192	29749	83	38.447	1	1	1	1	3	5	4
Lee, Stephanie J.	Fred Hutchinson Cancer Research Center	usa	314	1996	2020	24	14	57	122	43	192	65	30131	83	23.7854	1	2	2	2	3	4	3
Veenstra, Timothy D.	Maranatha Baptist University	usa	430	1995	2019	24	16	42	167	26	263	125	26080	83	33.0113	2	1	2	2	2	4	4
Wenning, Gregor K.	Medizinische Universitat Innsbruck	aut	459	1992	2020	28	3	68	228	65	231	160	26751	83	30.2906	1	1	1	1	3	4	4
Schwamm, Lee H.	Massachusetts General Hospital	usa	465	1993	2020	27	18	35	174	17	291	139	29313	83	26.0477	1	1	2	2	2	4	4
Hurles, Matthew E.	Wellcome Sanger Institute	gbr	227	1998	2020	22	5	17	52	12	175	35	48414	83	16.5381	2	2	1	1	2	4	3
Diekema, D.	University of Iowa Carver College of Medicine	usa	310	1992	2020	28	6	52	129	46	181	77	25202	83	29.9677	2	1	2	1	3	4	3
Riely, G. J.	Memorial Sloan-Kettering Cancer Center	usa	227	1994	2020	26	6	24	58	18	169	34	36478	83	16.8891	1	1	2	1	2	4	3
Pibarot, Philippe	Institut universitaire de cardiologie et de pneumologie de Québec - U	can	600	1990	2020	30	11	77	227	66	373	150	27107	83	28.2105	1	1	2	2	3	5	4
Mitsiades, Constantine S.	Dana-Farber Cancer Institute	usa	269	1996	2020	24	5	45	62	40	207	17	26322	83	22.0049	1	2	2	1	3	4	2
Ravaud, Philippe	Columbia University Irving Medical Center	usa	578	1990	2020	30	9	35	255	26	323	220	28285	83	30.9533	1	1	2	1	2	5	4
Thomas, Deborah A.	University of Texas MD Anderson Cancer Center	usa	278	1997	2018	21	7	32	37	25	241	5	23731	83	20.8449	1	2	2	1	2	4	1
Voors, Adriaan A.	University of Groningen, University Medical Center Groningen	nld	577	1993	2020	27	21	70	172	49	405	102	42525	83	25.5746	1	1	1	2	3	5	4
Bernstein, Bradley E.	Broad Institute	usa	149	2000	2020	20	0	11	52	11	97	41	62479	83	14.1529	2	2	2	1	2	3	3
Vernazza, P.	Kantonsspital St Gallen	che	399	1990	2020	30	14	38	70	24	329	32	24528	83	14.9099	2	1	1	2	2	5	3
Ophoff, Roel A.	Jane & Terry Semel Institute for Neuroscience & Human Behavior	usa	288	1994	2020	26	1	11	66	10	222	55	30468	83	15.1011	1	1	2	1	2	4	3
Rossjohn, Jamie	Monash University	aus	408	1996	2020	24	0	18	111	18	297	93	22577	83	25.3892	1	2	6	1	2	4	3
de Graaf, Ron	Trimbos Institute, Netherlands Institute of Mental Health and Addictio	nld	353	1992	2020	28	0	30	71	30	282	41	28827	83	26.9408	1	1	1	1	3	4	3
Babb, James S.	NYU Langone Health	usa	466	1995	2020	25	0	2	33	2	433	31	24246	83	31.5597	1	1	2	1	1	5	3
Duffau, H.	Université de Montpellier	fra	487	1996	2020	24	104	158	339	54	148	181	23620	82	44.5163	1	2	1	4	3	4	4
Breaker, Ronald R.	Yale University	usa	204	1990	2019	29	20	32	185	12	19	153	23740	82	44.6218	2	1	2	2	2	2	4
Wherry, E. John	University of Pennsylvania Perelman School of Medicine	usa	202	1997	2020	23	1	16	74	15	128	58	35595	82	25.5021	1	2	2	1	2	4	3
Blüher, Matthias	Universität Leipzig	deu	510	1999	2020	21	33	68	117	35	393	49	29882	82	30.8369	1	2	1	3	3	5	3
Cani, Patrice D.	Université Catholique de Louvain	bel	257	2003	2020	17	20	60	106	40	151	46	30072	82	29.6923	1	2	1	2	3	4	3
Chen, Zhijian J.	UT Southwestern Medical Center	usa	171	1990	2020	30	2	11	90	9	81	79	32726	82	28.0763	2	1	2	1	1	3	3
Mori, Susumu	Johns Hopkins School of Medicine	usa	332	1994	2020	26	4	33	133	29	199	100	30425	82	30.2288	1	1	2	1	2	4	4
Phillips, Stuart M.	McMaster University, Faculty of Science	can	322	1992	2020	28	28	61	213	33	109	152	20978	82	38.9023	2	1	2	2	3	4	4
Eisen, Jonathan A.	University of California, Davis	usa	406	1992	2020	28	14	27	81	13	325	54	46635	82	24.7309	2	1	2	2	2	5	3
Vaccaro, Alexander R.	Thomas Jefferson University	usa	1029	1990	2020	30	24	136	536	112	493	400	26968	82	37.9086	1	1	2	2	4	5	5
Jensen, Ole N.	Syddansk Universitet	dnk	312	1991	2020	29	5	19	113	14	199	94	25281	82	31.4337	2	1	1	1	2	4	3
Johansen-Berg, Heidi	University of Oxford	gbr	210	1998	2020	22	7	29	92	22	118	63	37570	82	28.2528	1	2	1	1	2	4	3
Roskams, Tania	KU Leuven– University Hospital Leuven	bel	369	1990	2020	30	8	30	88	22	281	58	27145	82	30.3472	1	1	1	1	2	4	3
McVean, Gil	University of Oxford	gbr	190	1996	2020	24	7	22	72	15	118	50	62425	82	24.9315	2	2	1	1	2	4	3
Goodpaster, Bret H.	Translational Research Institute for Metabolism and Diabetes	usa	266	1993	2020	27	2	30	83	28	183	53	27959	82	26.9475	1	1	2	1	2	4	3
Brightling, Christopher	University of Leicester	gbr	410	1998	2020	22	13	59	178	46	232	119	27017	82	27.2855	1	2	1	2	3	4	4
Goldblum, John R.	Cleveland Clinic Foundation	usa	387	1990	2020	30	27	58	162	31	225	104	23068	82	35.2495	1	1	2	2	3	4	4
Mok, T. S.K.	Chinese University of Hong Kong	hkg	352	1997	2020	23	9	60	135	51	217	75	39727	82	21.5549	1	2	4	1	3	4	3
Gregg, Edward W.	Imperial College London	gbr	321	1996	2020	24	8	57	127	49	194	70	29277	82	24.4104	1	2	1	1	3	4	3
Spencer, Thomas E.	University of Missouri	usa	317	1992	2020	28	3	42	161	39	156	119	22760	82	37.8008	1	1	2	1	3	4	4
Schulz, Jörg B.	Rheinisch-Westfälische Technische Hochschule Aachen	deu	387	1992	2020	28	13	60	135	47	252	75	26708	82	30.7232	1	1	1	2	3	4	3
Anderson, Craig S.	Peking University Health Science Center	chn	463	1990	2020	30	26	66	184	40	279	118	34380	82	23.9859	1	1	4	2	3	4	4
Menon, David K.	University of Cambridge	gbr	572	1990	2020	30	10	43	207	33	365	164	24765	82	30.9343	1	1	1	2	3	5	4
Barry, Clifton E.	National Institute of Allergy and Infectious Diseases	usa	278	1992	2020	28	10	25	99	15	179	74	28207	82	28.2604	2	1	2	2	2	4	3
Arnett, Donna K.	University of Kentucky	usa	611	1990	2019	29	14	65	191	51	420	126	41458	82	26.1202	1	1	2	2	3	5	4
Demchuk, Andrew M.	University of Calgary	can	469	1998	2020	22	5	29	107	24	362	78	34176	82	24.9346	1	2	2	1	2	5	3
Maurer, Marcus	Charité – Universitätsmedizin Berlin	deu	539	1994	2020	26	11	86	317	75	222	231	23928	82	30.1721	1	1	1	2	3	4	4
Palmer, Lyle J.	The University of Adelaide	aus	300	1995	2019	24	4	38	80	34	220	42	29489	82	20.8683	1	1	6	1	3	4	3
Hien, Tran Tinh	Oxford University Clinical Research Unit	vnm	305	1990	2020	30	1	21	38	20	267	17	29690	82	18.9833	1	1	4	1	2	4	2
Connolly, E. Sander	Vagelos College of Physicians and Surgeons	usa	684	1991	2020	29	14	46	355	32	329	309	26894	82	27.9864	1	1	2	2	3	5	5
Seshan, Venkatraman E.	Memorial Sloan-Kettering Cancer Center	usa	228	1993	2018	25	1	6	23	5	205	17	32377	82	24.2973	1	1	2	1	1	4	2
Weisenberger, Daniel J.	University of Southern California	usa	163	1998	2020	22	2	12	14	10	149	2	57697	82	10.0318	1	2	2	1	2	4	1
Long, Georgina V.	The University of Sydney	aus	317	1993	2020	27	4	37	108	33	209	71	36921	82	17.9653	1	1	6	1	3	4	3
Evans, David M.	University of Queensland	aus	262	1995	2019	24	3	26	44	23	218	18	44444	82	14.5402	2	1	6	1	2	4	2
Song, Hongjun	Johns Hopkins School of Medicine	usa	193	1994	2018	24	0	10	77	10	116	67	28436	82	22.8049	1	1	2	1	2	4	3
To, Ka Fai	Chinese University of Hong Kong	hkg	482	1993	2020	27	0	12	98	12	384	86	24911	82	25.94	1	1	4	1	2	5	3
Ashburner, John	UCL Queen Square Institute of Neurology	gbr	205	1991	2019	28	5	38	63	33	142	25	47670	81	26.0768	1	1	1	1	3	4	2
Blair, James R.	Boys Town National Research Hospital	usa	265	1995	2020	25	46	76	179	30	86	103	22413	81	40.8997	1	1	2	3	3	3	4
Van den Berghe, Greet	Departement Cellulaire en Moleculaire Geneeskunde	bel	465	1990	2020	30	40	83	324	43	141	241	40620	81	36.8238	1	1	1	3	3	4	4
Ntziachristos, Vasilis	Helmholtz Center Munich German Research Center for Environmental Healt	deu	646	1997	2020	23	15	63	425	48	221	362	28728	81	39.4107	1	2	1	2	3	4	5
Rahman, Irfan	University of Rochester Medical Center	usa	283	1991	2020	29	19	77	200	58	83	123	25518	81	41.5319	1	1	2	2	3	3	4
Mitragotri, Samir	Harvard University	usa	258	1995	2020	25	20	44	201	24	57	157	24172	81	42.4138	1	1	2	2	2	3	4
Menon, V.	Stanford University	usa	194	1997	2020	23	8	26	142	18	52	116	39452	81	32.8143	1	2	2	1	2	3	4
Sicherer, Scott H.	Icahn School of Medicine at Mount Sinai	usa	332	1996	2020	24	46	123	220	77	112	97	24085	81	33.8891	1	2	2	3	3	4	3
Dong, Chen	Tsinghua University	chn	243	1994	2020	26	12	28	156	16	87	128	29214	81	30.8897	1	1	4	2	2	3	4
Roberts, Ian	London School of Hygiene & Tropical Medicine	gbr	474	1991	2020	29	82	175	288	93	186	113	25853	81	37.0939	1	1	1	3	3	4	4
Goran, Michael I.	Children's Hospital Los Angeles	usa	359	1990	2020	30	15	83	245	68	114	162	21173	81	39.119	1	1	2	2	3	4	4
Sulkowski, Mark S.	Johns Hopkins School of Medicine	usa	291	1994	2020	26	31	72	121	41	170	49	32454	81	25.9359	1	1	2	3	3	4	3
Franklin, Robin J.M.	University of Cambridge	gbr	287	1990	2020	30	9	51	171	42	116	120	20723	81	35.7812	1	1	1	1	3	4	4
Angiolillo, Dominick J.	University of Florida College of Medicine	usa	483	1999	2020	21	17	97	274	80	209	177	27302	81	30.857	1	2	2	2	3	4	4
Wells, Philip	Ottawa Hospital Research Institute	can	304	1993	2017	24	11	56	143	45	161	87	32928	81	28.4216	1	1	2	2	3	4	3
Jenuwein, Thomas	Max Planck Institute of Immunobiology and Epigenetics	deu	119	1991	2020	29	3	10	41	7	78	31	38035	81	17.8012	2	1	1	1	1	3	3
Sarnak, Mark J.	Tufts Medical Center	usa	343	1998	2020	22	2	27	161	25	182	134	34185	81	27.9114	1	2	2	1	2	4	4
Maris, John M.	The Children's Hospital of Philadelphia	usa	348	1995	2020	25	5	29	105	24	243	76	24740	81	22.911	1	1	2	1	2	4	3
Weber, W.	Klinikum rechts der Isar der Technischen Universität München	deu	343	1990	2020	30	19	47	125	28	218	78	23746	81	26.9286	1	1	1	2	2	4	3
Mackenzie, I. R.A.	The University of British Columbia	can	217	1991	2020	29	11	53	82	42	135	29	30371	81	26.3877	1	1	2	2	3	4	2
Murohara, Toyoaki	Nagoya University School of Medicine	jpn	1016	1991	2020	29	42	71	590	29	426	519	38078	81	30.3095	1	1	4	3	2	5	5
Gladyshev, Vadim N.	Brigham and Women's Hospital	usa	393	1994	2020	26	9	30	230	21	163	200	23525	81	40.1243	2	1	2	1	2	4	4
Josephs, Keith A.	Mayo Clinic	usa	411	2000	2020	20	15	94	247	79	164	153	25494	81	27.83	1	2	2	2	3	4	4
Perry, Arie	University of California, San Francisco	usa	420	1994	2020	26	35	82	187	47	233	105	25232	81	31.6918	1	1	2	3	3	4	4
Fizazi, Karim	Institut de Cancerologie Gustave Roussy	fra	402	1994	2020	26	9	85	201	76	201	116	30112	81	21.5674	1	1	1	1	3	4	4
Pusztai, Lajos	Yale Cancer Center	usa	399	1991	2020	29	18	64	188	46	211	124	32487	81	25.8403	1	1	2	2	3	4	4
Eeles, Rosalind A.	The Institute of Cancer Research, London	gbr	370	1991	2020	29	9	26	135	17	235	109	26806	81	21.959	1	1	1	1	2	4	4
Chung, Raymond T.	Massachusetts General Hospital	usa	515	1992	2020	28	10	35	239	25	276	204	25071	81	28.3466	1	1	2	2	2	4	4
Strathdee, Steffanie A.	University of California, San Diego	usa	651	1992	2020	28	3	57	296	54	355	239	27347	81	33.8822	3	1	2	1	3	5	4
Hughes, Timothy R.	University of Toronto	can	192	1996	2019	23	4	17	67	13	125	50	29125	81	20.8795	2	2	2	1	2	4	3
Looijenga, Leendert H.J.	Erasmus MC	nld	384	1990	2020	30	7	39	176	32	208	137	23757	81	26.6988	1	1	1	1	3	4	4
Seymour, John F.	Peter Maccallum Cancer Centre	aus	478	1992	2020	28	17	66	188	49	290	122	27659	81	25.2002	1	1	6	2	3	4	4
Kirov, George	Cardiff University	gbr	289	1990	2020	30	5	49	72	44	217	23	47733	81	18.8196	1	1	1	1	3	4	2
Ren, Bing	Department of Cellular & Molecular Medicine	usa	171	1997	2019	22	1	9	67	8	104	58	46060	81	19.1342	2	2	2	1	1	4	3
Newby, David E.	University of Edinburgh	gbr	581	1996	2020	24	8	53	224	45	357	171	28824	81	27.7267	1	2	1	1	3	5	4
Xu, Jianfeng	Fudan University	chn	434	1993	2020	27	2	34	145	32	289	111	28605	81	18.4676	1	1	4	1	3	4	4
Hogg, Robert S.	Simon Fraser University	can	608	1992	2020	28	5	40	211	35	397	171	28680	81	26.9604	2	1	2	1	3	5	4
Lawn, Joy E.	London School of Hygiene & Tropical Medicine	gbr	248	2000	2020	20	3	47	134	44	114	87	29257	81	18.6168	1	2	1	1	3	4	3
Mol, Ben W.	Monash University	aus	1234	1995	2020	25	16	85	392	69	842	307	31828	81	33.7897	1	1	6	2	3	5	5
Wu, Joseph C.	Stanford University School of Medicine	usa	458	1998	2020	22	3	25	281	22	177	256	22840	81	29.2945	1	2	2	1	2	4	4
Schmid, C. H.	Brown University	usa	260	1993	2019	26	9	22	63	13	197	41	39861	81	24.9742	1	1	2	1	2	4	3
Walther, Thomas	Klinikum und Fachbereich Medizin Johann Wolfgang Goethe-Universität F	deu	683	1994	2020	26	2	114	282	112	401	168	31906	81	29.9094	1	1	1	1	4	5	4
Merad, M.	Icahn School of Medicine at Mount Sinai	usa	206	2000	2020	20	2	18	62	16	144	44	28038	81	17.2297	1	2	2	1	2	4	3
Sauvanet, Alain	Hopital Beaujon	fra	469	1990	2020	30	26	55	137	29	332	82	21749	81	21.7197	1	1	1	2	2	5	3
Basso, Cristina	Università degli Studi di Padova	ita	449	1991	2020	29	1	86	157	85	292	71	28503	81	24.6712	1	1	1	1	3	4	3
Gajjar, Amar	St. Jude Children's Research Hospital	usa	345	1993	2020	27	2	26	112	24	233	86	25660	81	22.8075	1	1	2	1	2	4	3
González-Angulo, Ana M.	University of Texas MD Anderson Cancer Center	usa	283	2002	2019	17	5	43	117	38	166	74	28874	81	20.7799	1	2	2	1	3	4	3
Blankenberg, Stefan	Universitätsklinikum Hamburg-Eppendorf und Medizinische Fakultät	deu	536	1997	2020	23	0	22	96	22	440	74	32696	81	18.9521	1	2	1	1	2	5	3
Lamuela-Raventós, Rosa M.	Universitat de Barcelona	esp	309	1990	2020	30	2	18	117	16	192	99	28783	81	25.2986	2	1	1	1	2	4	3
Sethi, Gautam	Yong Loo Lin School of Medicine	sgp	332	2003	2020	17	0	25	101	25	231	76	18918	81	25.8665	1	2	4	1	2	4	3
Rodig, Scott	Brigham and Women's Hospital	usa	254	1996	2020	24	5	24	48	19	206	24	27853	81	15.5096	1	2	2	1	2	4	2
Bresee, Joseph	Centers for Disease Control and Prevention	usa	310	1993	2020	27	0	17	53	17	257	36	31266	81	21.8942	2	1	2	1	2	4	3
Weng, Zhiping	University of Massachusetts Medical School	usa	201	1994	2020	26	1	7	91	6	110	84	35777	81	24.3664	2	1	2	1	1	4	3
Socci, Nicholas D.	Memorial Sloan-Kettering Cancer Center	usa	160	1994	2020	26	0	8	15	8	145	7	39414	81	16.8258	1	1	2	1	1	4	1
Schultz, Nikolaus	Memorial Sloan-Kettering Cancer Center	usa	194	2003	2019	16	0	2	14	2	180	12	68798	81	9.95394	1	2	2	1	1	4	2
Kempermann, Gerd	Center for Regenerative Therapies Dresden	deu	193	1994	2020	26	26	56	132	30	61	76	30332	80	30.8642	1	1	1	2	3	3	3
Sakurai, Takeshi	University of Tsukuba	jpn	252	1990	2020	30	31	50	115	19	137	65	26738	80	29.9731	1	1	4	3	2	4	3
Palefsky, Joel	University of California, San Francisco	usa	358	1990	2020	30	34	66	174	32	184	108	20873	80	36.077	1	1	2	3	3	4	4
Peters, Jan Michael	Research Institute of Molecular Pathology, Vienna	aut	187	1990	2020	30	12	37	106	25	81	69	25266	80	25.7891	2	1	1	2	2	3	3
Smith, Matthew	Massachusetts General Hospital Cancer Center	usa	285	1999	2020	21	29	86	158	57	127	72	29017	80	30.0915	1	2	2	2	3	4	3
Burris, Howard A.	Sarah Cannon Research Institute	usa	436	1991	2020	29	63	100	166	37	270	66	36477	80	27.1376	1	1	2	3	3	4	3
Ghosh, Sankar	Vagelos College of Physicians and Surgeons	usa	176	1990	2020	30	3	9	107	6	69	98	45531	80	32.5305	2	1	2	1	1	3	3
Davatzikos, Christos	University of Pennsylvania Perelman School of Medicine	usa	431	1992	2019	27	13	54	264	41	167	210	23268	80	35.8992	1	1	2	2	3	4	4
Rebbeck, Timothy R.	Harvard T.H. Chan School of Public Health	usa	402	1991	2020	29	24	81	170	57	232	89	28829	80	26.1678	1	1	2	2	3	4	3
Stratakis, Constantine A.	National Institute of Child Health and Human Development	usa	687	1990	2020	30	50	118	460	68	227	342	25287	80	39.6737	1	1	2	3	3	4	5
Buchner, Johannes	Fakultät für Chemie, Technische Universität München	deu	273	1990	2020	30	5	24	184	19	89	160	22457	80	35.6209	2	1	1	1	2	3	4
Young, Larry J.	Emory University	usa	196	1996	2020	24	8	29	129	21	67	100	22251	80	37.3688	1	2	2	1	2	3	4
Andes, David R.	University of Wisconsin-Madison	usa	283	1995	2020	25	11	61	160	50	123	99	22824	80	33.8458	2	1	2	2	3	4	3
Myers, Martin G.	University of Michigan, Ann Arbor	usa	229	1991	2020	29	11	35	90	24	139	55	21870	80	26.1848	1	1	2	2	2	4	3
Zarate, Carlos	National Institute of Mental Health	usa	233	1994	2019	25	4	50	125	46	108	75	21819	80	28.7222	1	1	2	1	3	4	3
Nickenig, Georg	Universitäts-Klinikum Bonn und Medizinische Fakultät	deu	589	1993	2020	27	6	59	186	53	403	127	29956	80	27.0214	1	1	1	1	3	5	4
Tontonoz, Peter	David Geffen School of Medicine at UCLA	usa	213	1991	2020	29	3	16	123	13	90	107	38299	80	25.9573	2	1	2	1	2	3	4
Kronenberg, Florian	Medizinische Universitat Innsbruck	aut	421	1991	2020	29	21	66	142	45	279	76	27115	80	23.6492	1	1	1	2	3	4	3
Lotan, Yair	UT Southwestern Medical Center	usa	618	1997	2020	23	51	109	254	58	364	145	25630	80	29.1041	1	2	2	3	3	5	4
Demoly, Pascal	Sorbonne Universite	fra	704	1990	2020	30	27	180	398	153	306	218	26952	80	28.4031	1	1	1	2	4	5	4
Gulbins, Erich	Universität Duisburg-Essen	deu	382	1991	2020	29	4	39	162	35	220	123	21075	80	31.8502	2	1	1	1	3	4	4
Creighton, Chad J.	Baylor College of Medicine	usa	319	2003	2020	17	9	33	47	24	272	14	40654	80	20.568	1	2	2	1	2	4	2
Devereaux, P. J.	McMaster University	can	309	1997	2020	23	2	50	107	48	202	57	75487	80	22.5878	1	2	2	1	3	4	3
Janssen, Harry L.A.	University Health Network University of Toronto	can	493	1990	2020	30	4	44	212	40	281	168	27776	80	28.6109	1	1	2	1	3	4	4
Chen, Junjie	University of Texas MD Anderson Cancer Center	usa	240	1993	2020	27	2	10	132	8	108	122	24423	80	33.467	2	1	2	1	1	4	4
Zaslavsky, Alan M.	Harvard Medical School	usa	404	1991	2020	29	8	28	128	20	276	100	35784	80	31.6779	1	1	2	1	2	4	4
Rowe, Brian H.	University of Alberta	can	585	1992	2020	28	9	83	328	74	257	245	22713	80	32.8009	1	1	2	1	3	4	4
Lewis, Cathryn M.	King's College London	gbr	343	1992	2020	28	4	18	75	14	268	57	40265	80	21.7101	1	1	1	1	2	4	3
Salomon, Joshua A.	Stanford University School of Medicine	usa	246	1998	2020	22	8	25	73	17	173	48	65846	80	18.9832	1	2	2	1	2	4	3
Vidal-Puig, Antonio	University of Cambridge	gbr	286	1990	2020	30	4	27	138	23	148	111	21764	80	28.9198	1	1	1	1	2	4	4
Smith, Eric E.	University of Calgary	can	401	2002	2020	18	10	56	115	46	286	59	26763	80	22.2027	1	2	2	2	3	4	3
McGwin, Gerald	The University of Alabama at Birmingham	usa	564	1998	2020	22	10	74	165	64	399	91	23751	80	33.8146	1	2	2	2	3	5	3
Stroes, Erik S.G.	Amsterdam UMC - University of Amsterdam	nld	421	1995	2020	25	3	22	136	19	285	114	28277	80	25.9274	1	1	1	1	2	4	4
Leitzmann, Michael	Universität Regensburg	deu	320	1998	2020	22	3	30	113	27	207	83	22181	80	29.318	1	2	1	1	2	4	3
Lonial, Sagar	Emory University	usa	366	1997	2020	23	21	54	144	33	222	90	31165	80	19.9703	1	2	2	2	3	4	3
Teh, Bin Tean	National Cancer Centre, Singapore	sgp	400	1990	2020	30	4	34	133	30	267	99	24912	80	21.467	1	1	4	1	3	4	3
Ghofrani, Hossein A.	Justus Liebig University Giessen	deu	443	1994	2020	26	8	52	104	44	339	52	32780	80	22.7609	1	1	1	1	3	5	3
Van Der Flier, W. M.	Vrije Universiteit Amsterdam	nld	409	2000	2020	20	2	32	109	30	300	77	21278	80	24.225	1	2	1	1	3	5	3
Goff, David C.	National Heart, Lung, and Blood Institute	usa	343	1991	2019	28	3	36	100	33	243	64	52911	80	22.8457	1	1	2	1	3	4	3
Kung, Andrew L.	Memorial Sloan-Kettering Cancer Center	usa	222	1990	2020	30	2	9	34	7	188	25	27699	80	18.4398	1	1	2	1	1	4	2
Leri, Annarosa	Brigham and Women's Hospital	usa	200	1997	2019	22	1	44	82	43	118	38	31527	80	16.5612	1	2	2	1	3	4	3
Hernandez, Adrian F.	Duke Clinical Research Institute	usa	619	2003	2020	17	4	41	144	37	475	103	26113	80	25.8896	1	2	2	1	3	5	4
Carducci, Michael A.	The Sidney Kimmel Comprehensive Cancer Center	usa	382	1995	2020	25	6	28	119	22	263	91	28969	80	24.7926	1	1	2	1	2	4	3
van den Berg, Leonard H.	University Medical Center Utrecht	nld	353	1990	2018	28	4	17	146	13	207	129	20178	80	22.8485	1	1	1	1	2	4	4
Cella, Marina	Washington University School of Medicine in St. Louis	usa	143	1993	2020	27	0	20	29	20	114	9	27180	80	18.8507	1	1	2	1	2	4	1
Debus, Jürgen	Universitätsklinikum Heidelberg	deu	940	1991	2019	28	3	24	257	21	683	233	30307	80	33.8571	1	1	1	1	2	5	4
Vahtera, Jussi	Turun Yliopistollinen Keskussairaala	fin	506	1994	2020	26	1	21	172	20	334	151	22782	80	30.9618	1	1	1	1	2	5	4
Boon, Nico	Universiteit Gent	bel	494	2000	2020	20	0	10	161	10	333	151	24208	80	33.6687	2	2	1	1	2	5	4
de Cabo, Rafael	National Institute on Aging	usa	293	1993	2020	27	1	13	93	12	200	80	26107	80	20.8827	1	1	2	1	2	4	3
Haiman, Christopher A.	Keck School of Medicine of USC	usa	526	1998	2020	22	0	33	65	33	461	32	35764	80	16.1993	1	2	2	1	3	5	3
García-Closas, Montserrat	National Cancer Institute	usa	347	1994	2020	26	0	33	72	33	275	39	25419	80	15.9653	1	1	2	1	3	4	3
Matsuo, Keitaro	Aichi Cancer Center Hospital and Research Institute	jpn	637	1999	2018	19	3	44	98	41	539	54	25747	80	24.4786	1	2	4	1	3	5	3
Stefánsson, Hreinn	deCODE genetics	isl	210	1994	2020	26	0	17	18	17	192	1	36621	80	7.0861	2	1	1	1	2	4	1
Wolfgang, Christopher L.	Johns Hopkins School of Medicine	usa	450	1997	2020	23	8	17	83	9	367	66	26208	80	19.9997	1	2	2	1	1	5	3
Leisenring, Wendy M.	Fred Hutchinson Cancer Research Center	usa	357	1992	2020	28	0	8	29	8	328	21	26992	80	23.9121	1	1	2	1	1	5	2
Signoretti, Sabina	Dana-Farber Cancer Institute	usa	233	1996	2020	24	0	16	40	16	193	24	23343	80	15.6531	1	2	2	1	2	4	2
Chang, Yuchiao	Massachusetts General Hospital	usa	406	1995	2020	25	0	1	19	1	387	18	27668	80	26.843	1	1	2	1	1	5	2
Janssen, Ian	Queen's University, Kingston	can	293	1999	2020	21	22	72	161	50	132	89	27962	79	36.2529	3	2	2	2	3	4	3
Otto, Michael	National Institute of Allergy and Infectious Diseases	usa	241	1998	2020	22	36	47	140	11	101	93	20501	79	37.3529	2	2	2	3	2	4	3
Muris, Peter	Maastricht University	nld	461	1990	2020	30	22	233	321	211	140	88	18747	79	44.459	5	1	1	2	4	4	3
Cao, Yihai	Karolinska Institutet	swe	235	1990	2020	30	36	63	147	27	88	84	24561	79	33.7806	1	1	1	3	2	3	3
Mannino, David	College of Public Health	usa	309	1993	2020	27	39	99	163	60	146	64	28960	79	34.1111	1	1	2	3	3	4	3
Aarestrup, Frank M.	Danmarks Tekniske Universitet	dnk	356	1993	2020	27	10	72	188	62	168	116	22343	79	40.6622	2	1	1	2	3	4	4
Morrison, Sean J.	UT Southwestern Medical Center	usa	148	1994	2020	26	7	26	111	19	37	85	50098	79	29.36	2	1	2	1	2	3	3
Singh, Jasvinder A.	The University of Alabama at Birmingham	usa	538	2002	2020	18	42	255	310	213	228	55	57819	79	32.3793	1	2	2	3	4	4	3
Yamagishi, Sho ichi	Showa University School of Medicine	jpn	590	1992	2020	28	34	206	339	172	251	133	25279	79	38.258	1	1	4	3	4	4	4
Ha, Taekjip	Johns Hopkins University	usa	314	1996	2020	24	11	31	190	20	124	159	23468	79	32.0909	2	2	2	2	2	4	4
Kim, Richard B.	Western University	can	310	1994	2019	25	10	22	132	12	178	110	24297	79	31.2153	1	1	2	2	2	4	4
Belkaid, Yasmine	National Institute of Allergy and Infectious Diseases	usa	188	1994	2020	26	6	34	80	28	108	46	26344	79	24.116	1	1	2	1	2	4	3
French, Jacqueline	NYU Grossman School of Medicine	usa	342	1992	2020	28	40	100	183	60	159	83	27091	79	25.8937	1	1	2	3	3	4	3
Subramanian, S. V.	Harvard T.H. Chan School of Public Health	usa	605	1999	2020	21	1	67	326	66	279	259	23822	79	38.9369	3	2	2	1	3	4	4
Randolph, Gwendalyn J.	Washington University School of Medicine in St. Louis	usa	186	1993	2020	27	14	33	88	19	98	55	24046	79	22.8713	1	1	2	2	2	3	3
Bhandari, Mohit	McMaster University	can	807	1996	2020	24	17	138	463	121	344	325	24943	79	35.891	1	2	2	2	4	5	5
Latz, Eicke	Universität Bonn	deu	235	1999	2020	21	2	13	82	11	153	69	37194	79	23.9802	1	2	1	1	2	4	3
Dichgans, Martin	Klinikum der Universität München	deu	429	1993	2020	27	10	42	129	32	300	87	31463	79	24.8502	1	1	1	2	3	5	3
Gold, Ralf	St. Josef-Hospital im Katholischen Klinikum Bochum	deu	778	1990	2020	30	22	115	352	93	426	237	24888	79	34.0914	1	1	1	2	3	5	4
Kleerebezem, Michiel	Wageningen University and Research Centre	nld	290	1993	2020	27	3	23	116	20	174	93	28690	79	30.9224	2	1	1	1	2	4	3
Mathieu, Chantal	KU Leuven	bel	519	1992	2020	28	11	55	250	44	269	195	25563	79	30.9788	1	1	1	2	3	4	4
Weeks, Jane C.	Brigham and Women's Hospital	usa	259	1990	2016	26	12	20	115	8	144	95	22884	79	27.7067	1	1	2	2	1	4	3
Welte, Tobias	Medizinische Hochschule Hannover (MHH)	deu	702	1991	2020	29	68	103	287	35	415	184	25772	79	29.0744	1	1	1	3	3	5	4
Platz, Elizabeth A.	Johns Hopkins Bloomberg School of Public Health	usa	389	1997	2020	23	12	59	184	47	205	125	20355	79	27.9393	1	2	2	2	3	4	4
Geleijnse, Johanna M.	Wageningen University and Research Centre	nld	276	1990	2020	30	6	34	77	28	199	43	40956	79	21.9952	1	1	1	1	2	4	3
Stadler, Walter M.	The University of Chicago Medicine Comprehensive Cancer Center	usa	332	1992	2020	28	35	68	137	33	195	69	26151	79	24.9836	1	1	2	3	3	4	3
Goebel, Rainer	Maastricht University	nld	325	1997	2020	23	8	22	121	14	204	99	21634	79	29.4023	1	2	1	1	2	4	3
Karumanchi, S. Ananth	Harvard Medical School	usa	340	1997	2020	23	3	26	119	23	221	93	27391	79	30.7177	1	2	2	1	2	4	3
Moliterno, David J.	University of Kentucky	usa	367	1991	2020	29	33	62	175	29	192	113	24448	79	21.1827	1	1	2	3	2	4	4
Rumsfeld, John S.	University of Colorado School of Medicine	usa	349	1997	2020	23	4	27	118	23	231	91	28026	79	23.8958	1	2	2	1	2	4	3
Asherson, Philip	King's College London	gbr	428	1992	2020	28	10	46	138	36	290	92	21125	79	26.619	1	1	1	2	3	4	3
Barr, Dana Boyd	Rollins School of Public Health	usa	354	1998	2018	20	12	42	116	30	238	74	21291	79	28.9967	2	2	2	2	3	4	3
Casali, Paolo Giovanni	Fondazione IRCCS Istituto Nazionale dei Tumori, Milan	ita	319	1990	2020	30	11	41	99	30	220	58	23513	79	19.0694	1	1	1	2	3	4	3
Falk, Volkmar	Deutsches Herzzentrum Berlin	deu	685	1991	2020	29	15	64	189	49	496	125	49427	79	24.6843	1	1	1	2	3	5	4
Park, Seung Jung	University of Ulsan, College of Medicine	kor	675	1993	2019	26	16	86	504	70	171	418	26413	79	22.7074	1	1	4	2	3	4	5
Shaughnessy, John D.	Icahn School of Medicine at Mount Sinai	usa	225	1993	2019	26	6	25	80	19	145	55	22129	79	19.5849	1	1	2	1	2	4	3
Smeeth, Liam	London School of Hygiene & Tropical Medicine	gbr	542	1995	2020	25	8	49	144	41	398	95	26586	79	28.5108	1	1	1	1	3	5	3
Stamatoyannopoulos, John	University of Washington, Seattle	usa	154	1992	2020	28	5	11	49	6	105	38	41071	79	14.1234	2	1	2	1	1	4	3
Neuhausen, Susan L.	City of Hope National Med Center	usa	354	1990	2020	30	6	23	59	17	295	36	34416	79	18.9168	1	1	2	1	2	4	3
Martin, Jeffrey N.	University of California, San Francisco	usa	361	1995	2020	25	5	16	58	11	303	42	24778	79	21.5874	2	1	2	1	2	5	3
Giles, Wayne H.	University of Illinois at Chicago	usa	201	1993	2018	25	2	19	83	17	118	64	31576	79	26.3171	1	1	2	1	2	4	3
Mackey, John R.	University of Alberta	can	307	1995	2020	25	2	29	102	27	205	73	26012	79	23.9193	1	1	2	1	2	4	3
Viollet, Benoit	CNRS Centre National de la Recherche Scientifique	fra	325	1992	2020	28	1	22	56	21	269	34	28041	79	24.9766	1	1	1	1	2	4	3
Knapp, Stefan	Goethe-Universität Frankfurt am Main	deu	341	1994	2020	26	4	17	96	13	245	79	21402	79	25.1984	2	1	1	1	2	4	3
Maciejewski, Jaroslaw P.	Taussig Cancer Center	usa	420	1990	2020	30	0	37	188	37	232	151	22868	79	28.3617	1	1	2	1	3	4	4
Hartmann, Arndt	Universitätsklinik Erlangen und Medizinische Fakultät	deu	770	1991	2020	29	6	30	146	24	624	116	25456	79	24.8942	1	1	1	1	2	5	4
Kaouk, Jihad	Cleveland Clinic Foundation	usa	522	2000	2020	20	4	55	285	51	237	230	22869	79	28.4592	1	2	2	1	3	4	4
Madeo, Frank	Karl-Franzens-Universitat Graz	aut	228	1997	2020	23	1	22	92	21	136	70	28050	79	19.8784	2	2	1	1	2	4	3
Scolyer, Richard A.	Royal Prince Alfred Hospital	aus	579	1999	2020	21	1	47	174	46	405	127	25100	79	27.8641	1	2	6	1	3	5	4
Fischer, Marc	National Center for Emerging and Zoonotic Infectious Diseases	usa	382	1996	2020	24	1	27	94	26	288	67	28830	79	20.2651	1	2	2	1	2	4	3
Flowers, Mary E.D.	Fred Hutchinson Cancer Research Center	usa	236	1990	2020	30	2	24	59	22	177	35	23967	79	18.6129	1	1	2	1	2	4	3
Cabeza, Roberto	Duke University	usa	183	1993	2020	27	8	44	130	36	53	86	24572	78	32.4678	5	1	2	1	3	3	3
Xiao, Lihua	South China Agricultural University	chn	421	1991	2020	29	5	66	265	61	156	199	23407	78	34.7957	2	1	4	1	3	4	4
Correll, Christoph U.	The Zucker Hillside Hospital	usa	437	2001	2020	19	29	88	229	59	208	141	21676	78	34.8002	1	2	2	2	3	4	4
Foley, Robert N.	University of Minnesota	usa	259	1992	2019	27	33	97	146	64	113	49	24605	78	28.2859	1	1	2	3	3	4	3
Cookson, Mark R.	National Institute on Aging	usa	268	1994	2020	26	34	54	124	20	144	70	26978	78	27.812	1	1	2	3	2	4	3
Artis, David	Weill Cornell Medicine	usa	179	1999	2020	21	3	17	107	14	72	90	24898	78	26.9322	1	2	2	1	2	3	3
Grinspoon, Steven K.	Massachusetts General Hospital	usa	329	1992	2020	28	16	52	242	36	87	190	21134	78	30.1478	1	1	2	2	3	3	4
Rao, Mahendra S.	The New York Stem Cell Foundation Research Institute	usa	301	1990	2016	26	24	53	140	29	161	87	21431	78	34.3462	1	1	2	2	2	4	3
Lynch, John	The University of Adelaide	aus	326	1994	2020	26	5	31	152	26	174	121	23408	78	31.7562	3	1	6	1	2	4	4
Fontana, Robert J.	University of Michigan, Ann Arbor	usa	330	1990	2020	30	26	81	144	55	186	63	24494	78	25.2571	1	1	2	2	3	4	3
Tang, W. H.Wilson	Cleveland Clinic Foundation	usa	639	1999	2020	21	37	137	347	100	292	210	35779	78	28.4294	1	2	2	3	4	4	4
Hawker, Gillian A.	University of Toronto	can	287	1990	2020	30	10	43	119	33	168	76	25404	78	24.9917	1	1	2	2	3	4	3
Margolis, David J.	University of Pennsylvania Perelman School of Medicine	usa	366	1990	2020	30	18	90	183	72	183	93	36913	78	27.1189	1	1	2	2	3	4	3
Leeuwenburgh, Christian	University of Florida	usa	265	1994	2020	26	1	19	112	18	153	93	23868	78	31.6475	2	1	2	1	2	4	3
Eccles, Martin P.	Newcastle University, United Kingdom	gbr	297	1991	2017	26	6	58	111	52	186	53	28613	78	28.2509	3	1	1	1	3	4	3
DeLeo, Frank R.	National Institutes of Health, Bethesda	usa	195	1995	2020	25	2	25	118	23	77	93	18638	78	23.4137	2	1	2	1	2	3	3
Ravandi, Farhad	University of Texas MD Anderson Cancer Center	usa	617	1997	2020	23	32	102	209	70	408	107	24075	78	26.9774	1	2	2	3	3	5	4
Gilliland, Frank D.	Keck School of Medicine of USC	usa	325	1993	2020	27	2	46	128	44	197	82	25230	78	26.9201	1	1	2	1	3	4	3
Velmahos, George C.	Massachusetts General Hospital	usa	531	1992	2020	28	20	108	215	88	316	107	20107	78	28.8721	1	1	2	2	3	5	4
Chan, Timothy A.	Memorial Sloan-Kettering Cancer Center	usa	215	1994	2020	26	3	14	76	11	139	62	33664	78	15.8485	1	1	2	1	2	4	3
Chan, A. T.C.	Prince of Wales Hospital Hong Kong	hkg	353	1994	2020	26	5	35	157	30	196	122	20105	78	22.4088	1	1	4	1	3	4	4
Van Meerbeek, Bart	KU Leuven	bel	390	1990	2020	30	6	52	241	46	149	189	24832	78	29.3931	1	1	1	1	3	4	4
Jerrett, Michael	University of California, Berkeley	usa	225	1997	2020	23	4	32	67	28	158	35	20633	78	25.9271	2	2	2	1	2	4	3
Sorensen, A. Gregory	Massachusetts General Hospital	usa	206	1990	2020	30	10	22	103	12	103	81	24233	78	22.9144	1	1	2	2	2	4	3
Malhotra, Anil K.	Feinstein Institute for Medical Research	usa	327	1993	2020	27	12	37	149	25	178	112	26181	78	23.5017	1	1	2	2	2	4	4
Govindan, Ramaswamy	Washington University School of Medicine in St. Louis	usa	327	1992	2020	28	15	41	165	26	162	124	23242	78	20.1611	1	1	2	2	2	4	4
Hebebrand, Johannes	Universitäts Klinikum Essen und Medizinische Fakultät	deu	573	1992	2020	28	39	126	292	87	281	166	27191	78	27.5185	1	1	1	3	3	4	4
Salmon, Jo	Deakin University	aus	368	1998	2020	22	4	27	116	23	252	89	22163	78	29.9267	3	2	6	1	2	4	3
Rabinowitz, Joshua D.	Princeton University	usa	229	1992	2020	28	1	19	98	18	131	79	22818	78	25.4782	2	1	2	1	2	4	3
Patel, Manesh	Duke Clinical Research Institute	usa	418	1995	2020	25	7	76	158	69	260	82	27788	78	16.9934	1	1	2	1	3	4	3
Duff, Karen E.	Columbia University in the City of New York	usa	158	1992	2020	28	9	20	70	11	88	50	24658	78	19.6446	1	1	2	1	2	3	3
Suppes, Trisha	Stanford University School of Medicine	usa	279	1991	2020	29	5	51	112	46	167	61	21095	78	23.8769	1	1	2	1	3	4	3
Dandona, Lalit	University of Washington, Seattle	usa	260	1996	2020	24	11	60	128	49	132	68	47954	78	17.4938	1	2	2	2	3	4	3
Dinney, Colin P.	University of Texas MD Anderson Cancer Center	usa	398	1990	2020	30	4	21	131	17	267	110	20813	78	28.9475	1	1	2	1	2	4	4
Jaddoe, Vincent W.V.	Erasmus MC	nld	761	1997	2020	23	3	18	148	15	613	130	24819	78	26.9389	1	2	1	1	2	5	4
Franks, Paul W.	Umeå Universitet	swe	283	2002	2019	17	9	48	99	39	184	51	24718	78	16.5283	1	2	1	1	3	4	3
Rademakers, Rosa	Mayo Clinic in Jacksonville, Florida	usa	339	2001	2020	19	1	20	79	19	260	59	26363	78	19.2449	1	2	2	1	2	4	3
Bardelli, Alberto	Università degli Studi di Torino	ita	239	1991	2020	29	1	19	97	18	142	78	35358	78	18.6288	1	1	1	1	2	4	3
Ardlie, Kristin	Broad Institute	usa	136	1996	2019	23	3	12	15	9	121	3	72420	78	8.7611	2	2	2	1	1	4	1
Passweg, Jakob	Universitätsspital Basel	che	496	1991	2020	29	7	56	112	49	384	56	22749	78	21.9539	1	1	1	1	3	5	3
de Sanjose, Silvia	PATH Seattle	usa	414	1990	2020	30	2	47	129	45	285	82	29719	78	19.9517	1	1	2	1	3	4	3
Gingras, Anne Claude	University of Toronto	can	227	1994	2020	26	2	17	55	15	172	38	26101	78	21.0251	2	1	2	1	2	4	3
James, Stefan	Akademiska Sjukhuset	swe	418	2000	2020	20	7	33	104	26	314	71	44964	78	17.9795	1	2	1	1	2	5	3
De Bakker, Paul I.W.	University Medical Center Utrecht	nld	153	1998	2019	21	2	13	28	11	125	15	59392	78	10.9837	2	2	1	1	2	4	2
Wu, Xifeng	University of Texas MD Anderson Cancer Center	usa	565	1990	2020	30	0	63	291	63	274	228	25062	78	27.4669	1	1	2	1	3	4	4
Huttenhower, Curtis	Harvard T.H. Chan School of Public Health	usa	211	2005	2020	15	1	17	62	16	149	45	32431	78	17.0931	2	2	2	1	2	4	3
Iafrate, A. John	Massachusetts General Hospital	usa	257	1997	2020	23	3	9	47	6	210	38	36581	78	14.6153	1	2	2	1	1	4	3
De Craen, Anton J.M.	Leiden University Medical Center - LUMC	nld	468	1991	2020	29	5	27	68	22	400	41	23313	78	24.8683	1	1	1	1	2	5	3
Kaye, David	Baker Heart and Diabetes Institute	aus	391	1992	2020	28	1	51	197	50	194	146	20290	78	28.8777	1	1	6	1	3	4	4
Zhang, Yuqing	Harvard Medical School	usa	318	1992	2020	28	1	42	109	41	209	67	23957	78	25.944	1	1	2	1	3	4	3
Berriman, Matthew	Wellcome Sanger Institute	gbr	234	1998	2020	22	2	11	51	9	183	40	31453	78	16.2231	2	2	1	1	1	4	3
Shaw, Christopher E.	King's College London	gbr	271	1993	2020	27	3	14	57	11	214	43	23804	78	15.8611	1	1	1	1	2	4	3
Mikkelsen, Tom	Henry Ford Hospital	usa	278	1990	2020	30	4	15	59	11	219	44	29692	78	16.806	1	1	2	1	2	4	3
Bardeesy, Nabeel	Massachusetts General Hospital	usa	193	1992	2020	28	0	15	61	15	132	46	25661	78	18.2026	1	1	2	1	2	4	3
Mick, Eric	University of Massachusetts Medical School	usa	211	1993	2019	26	1	28	43	27	168	15	21749	78	23.9956	1	1	2	1	2	4	2
Snieder, Harold	University of Groningen, University Medical Center Groningen	nld	424	1996	2020	24	0	16	89	16	335	73	25701	78	22.1161	1	2	1	1	2	5	3
Taylor, B. S.	Memorial Sloan-Kettering Cancer Center	usa	175	1992	2020	28	1	10	28	9	147	18	54432	78	7.87962	1	1	2	1	1	4	2
Rost, Burkhard	Columbia University in the City of New York	usa	266	1992	2020	28	13	41	178	28	88	137	27659	77	40.0028	2	1	2	2	2	3	4
Vuilleumier, Patrik	Université de Genève	che	311	1995	2020	25	17	65	211	48	100	146	20846	77	39.6258	1	1	1	2	3	4	4
Henson, Richard N.	MRC Cognition and Brain Sciences Unit	gbr	196	1996	2017	21	23	55	107	32	89	52	25468	77	37.7041	1	2	1	2	3	3	3
Fleming, Ingrid	Goethe-Universität Frankfurt am Main	deu	304	1990	2020	30	26	61	165	35	139	104	22893	77	35.9169	1	1	1	2	3	4	4
Vander Heiden, Matthew G.	Dana-Farber Cancer Institute	usa	161	1994	2020	26	4	15	67	11	94	52	32764	77	19.7644	2	1	2	1	2	3	3
Wassermann, E. M.	National Institute of Neurological Disorders and Stroke	usa	190	1991	2020	29	10	25	72	15	118	47	22284	77	24.016	1	1	2	2	2	4	3
Hunter, David J.	Kolling Institute of Medical Research	aus	489	1999	2020	21	27	106	238	79	251	132	24302	77	32.9875	1	2	6	2	3	4	4
Eccleston, Christopher	University of Bath	gbr	276	1994	2020	26	15	57	161	42	115	104	18916	77	35.3711	1	1	1	2	3	4	4
Lynch, T. J.	Yale Cancer Center	usa	285	1992	2017	25	15	38	115	23	170	77	43196	77	23.66	1	1	2	2	2	4	3
Pariante, Carmine Maria	King's College London	gbr	343	1990	2020	30	22	56	166	34	177	110	20721	77	31.4756	1	1	1	2	3	4	4
Stucki, Gerold	Swiss Paraplegic Centre	che	521	1992	2020	28	15	108	325	93	196	217	23925	77	34.7468	3	1	1	2	3	4	4
Schuchat, Anne	Centers for Disease Control and Prevention	usa	241	1990	2018	28	23	55	125	32	116	70	25177	77	23.9956	1	1	2	2	3	4	3
Peterson, Bradley S.	Keck School of Medicine of USC	usa	328	1992	2020	28	12	49	202	37	126	153	22679	77	31.1129	1	1	2	2	3	4	4
Chalasani, Naga	Indiana University School of Medicine	usa	390	1995	2020	25	6	78	225	72	165	147	24885	77	28.1227	1	1	2	1	3	4	4
Pardanani, Animesh	Mayo Clinic	usa	358	1993	2020	27	15	99	156	84	202	57	20069	77	29.6627	1	1	2	2	3	4	3
Mullighan, Charles G.	St. Jude Children's Research Hospital	usa	255	1996	2020	24	20	56	109	36	146	53	24602	77	23.8031	1	2	2	2	3	4	3
Bouxsein, Mary L.	Harvard Medical School	usa	355	1990	2020	30	9	35	143	26	212	108	24125	77	31.2162	1	1	2	1	2	4	4
Berg, Daniela	Christian-Albrechts-Universität zu Kiel	deu	378	1998	2020	22	15	70	172	55	206	102	22515	77	28.4343	1	2	1	2	3	4	4
Lenz, Heinz Josef	USC Norris Comprehensive Cancer Center	usa	505	1990	2020	30	17	37	272	20	233	235	28347	77	27.7762	1	1	2	2	2	4	4
Gane, Edward John	Auckland City Hospital	nzl	314	1991	2020	29	29	85	120	56	194	35	33658	77	20.9777	1	1	6	2	3	4	3
Deininger, M. W.	Huntsman Cancer Institute	usa	296	1997	2020	23	21	45	150	24	146	105	32174	77	25.3874	1	2	2	2	2	4	4
Younes, Anas	Memorial Sloan-Kettering Cancer Center	usa	411	1990	2020	30	28	95	259	67	152	164	22537	77	27.8692	1	1	2	2	3	4	4
Giovannoni, Gavin	Barts and The London School of Medicine and Dentistry	gbr	587	1993	2020	27	43	114	237	71	350	123	26145	77	29.9554	1	1	1	3	3	5	4
Peyrin-Biroulet, Laurent	CHU de Nancy	fra	592	2004	2020	16	28	112	332	84	260	220	24554	77	30.2762	1	2	1	2	3	4	4
Freemantle, Nick	UCL	gbr	418	1992	2019	27	26	118	189	92	229	71	30274	77	29.9475	1	1	1	2	3	4	3
Stupp, Roger	Northwestern University Feinberg School of Medicine	usa	314	1990	2020	30	3	58	134	55	180	76	42358	77	22.9185	1	1	2	1	3	4	3
Shimizu, Wataru	Nippon Medical School	jpn	616	1990	2020	30	34	82	281	48	335	199	21786	77	26.9621	1	1	4	3	3	5	4
Tremblay, Mark S.	Children's Hospital of Eastern Ontario, Ottawa	can	423	1990	2020	30	12	70	251	58	172	181	22887	77	28.7687	3	1	2	2	3	4	4
Perkins, Diana O.	The University of North Carolina at Chapel Hill	usa	193	1990	2020	30	9	29	43	20	150	14	29674	77	18.2312	1	1	2	1	2	4	2
Rudwaleit, M.	Klinikum Bielefeld Rosenhöhe	deu	281	1993	2019	26	16	70	104	54	177	34	20986	77	22.467	1	1	1	2	3	4	3
Trauner, Michael	Medizinische Universitat Wien	aut	515	1991	2020	29	8	52	185	44	330	133	23154	77	28.9727	1	1	1	1	3	5	4
Østergaard, Mikkel	Rigshospitalet	dnk	419	1994	2020	26	9	75	176	66	243	101	20042	77	25.4956	1	1	1	1	3	4	4
Church, Timothy S.	ACAP Health	usa	319	2001	2020	19	5	30	94	25	225	64	21430	77	26.2319	1	2	2	1	2	4	3
Roos, David S.	University of Pennsylvania	usa	206	1993	2020	27	6	13	76	7	130	63	24501	77	27.9121	2	1	2	1	1	4	3
Mamounas, Eleftherios P.	UF Health Cancer Center	usa	209	1991	2020	29	40	65	88	25	121	23	35498	77	17.8501	1	1	2	3	2	4	2
Nahrendorf, Matthias	Massachusetts General Hospital	usa	293	1998	2020	22	17	64	133	47	160	69	21366	77	23.2609	1	2	2	2	3	4	3
Kuntz, Richard	Medtronic, Inc.	usa	242	1990	2020	30	2	21	83	19	159	62	29529	77	22.9028	1	1	2	1	2	4	3
Rich-Edwards, Janet W.	Brigham and Women's Hospital	usa	301	1993	2020	27	5	38	100	33	201	62	20737	77	25.9313	1	1	2	1	3	4	3
Wong, Vincent Wai Sun	Chinese University of Hong Kong	hkg	388	2002	2020	18	6	90	182	84	206	92	19686	77	22.7568	1	2	4	1	3	4	3
Nelson, Karen	J. Craig Venter Institute	usa	235	1995	2020	25	4	24	55	20	180	31	48593	77	15.7043	2	1	2	1	2	4	3
Raychaudhuri, Soumya	Harvard Medical School	usa	208	1996	2020	24	4	23	60	19	148	37	35737	77	15.0415	2	2	2	1	2	4	3
Brat, Daniel J.	Northwestern University Feinberg School of Medicine	usa	316	1992	2020	28	10	48	107	38	209	59	25985	77	23.8102	1	1	2	2	3	4	3
Leist, Marcel	Universität Konstanz	deu	283	1991	2020	29	3	44	138	41	145	94	20285	77	28.3495	2	1	1	1	3	4	3
Roe, Matthew T.	Verana Health	usa	346	1996	2020	24	4	41	126	37	220	85	19472	77	21.5877	1	2	2	1	3	4	3
Melnick, Ari M.	Weill Cornell Medicine	usa	276	1996	2020	24	8	18	89	10	187	71	23286	77	20.471	1	2	2	1	2	4	3
Plass, Christoph	German Cancer Research Center	deu	317	1991	2020	29	2	14	99	12	218	85	21961	77	23.0596	1	1	1	1	2	4	3
van Bokhoven, Hans	Radboud University Nijmegen Medical Centre	nld	292	1995	2020	25	2	13	62	11	230	49	17115	77	18.4535	2	1	1	1	2	4	3
Mouthon, Luc	Hopital Cochin AP-HP	fra	571	1993	2020	27	26	92	234	66	337	142	20829	77	25.3439	1	1	1	2	3	5	4
Amunts, Katrin	Forschungszentrum Jülich (FZJ)	deu	317	1995	2020	25	3	43	105	40	212	62	23392	77	23.9848	1	1	1	1	3	4	3
Fergusson, Dean A.	Ottawa Hospital Research Institute	can	492	1997	2020	23	3	35	137	32	355	102	22159	77	26.4244	1	2	2	1	3	5	4
Vieth, Michael	Klinikum Bayreuth GmbH	deu	540	1997	2020	23	7	83	141	76	399	58	25808	77	24.193	1	2	1	1	3	5	3
D'Angelica, Michael	Memorial Sloan-Kettering Cancer Center	usa	415	1995	2020	25	10	39	132	29	283	93	20869	77	23.8752	1	1	2	2	2	4	3
Devaraj, Sridevi	Baylor College of Medicine	usa	298	1995	2020	25	0	90	161	90	137	71	16834	77	36.3086	1	1	2	1	3	4	3
Collette, Laurence	European Organisation for Research and Treatment of Cancer	bel	217	1996	2020	24	5	18	73	13	144	55	28909	77	14.5939	1	2	1	1	2	4	3
Fournier, Pierre Edouard	Aix Marseille Université	fra	669	1996	2020	24	2	69	230	67	439	161	22369	77	31.8835	2	2	1	1	3	5	4
Fowler, Vance G.	Duke University Medical Center	usa	297	1991	2019	28	1	31	127	30	170	96	25174	77	21.4093	2	1	2	1	3	4	3
Sotiriou, Christos	Institut Jules Bordet	bel	307	1995	2020	25	0	13	97	13	210	84	29925	77	18.9791	1	1	1	1	2	4	3
Konopleva, Marina Y.	University of Texas MD Anderson Cancer Center	usa	410	1996	2020	24	1	29	102	28	308	73	20506	77	21.9665	1	2	2	1	2	5	3
McIntosh, Andrew M.	University of Edinburgh	gbr	406	2000	2020	20	4	33	104	29	302	71	27113	77	16.9731	1	2	1	1	2	5	3
Li, Yi	Henry Ford Hospital	usa	133	1991	2014	23	0	26	36	26	97	10	20479	77	21.0197	1	1	2	1	2	3	2
Li, Yiwei	Wayne State University	usa	185	1992	2020	28	0	49	65	49	120	16	15899	77	26.4429	1	1	2	1	3	4	2
Van Oudenaarden, Alexander	Hubrecht Laboratory KNAW (Netherlands Institute for Developmental Biol	nld	154	1994	2020	26	0	10	87	10	67	77	25905	77	26.7379	2	1	1	1	2	3	3
Glahn, David	Harvard Medical School	usa	304	1996	2020	24	1	38	98	37	206	60	22404	77	19.5205	1	2	2	1	3	4	3
Muller, Dominik	Max Delbruck Center for Molecular Medicine	deu	341	1995	2020	25	4	50	119	46	222	69	17946	77	19.984	1	1	1	1	3	4	3
Craig, David W.	University of Southern California	usa	279	2000	2020	20	1	25	61	24	218	36	37698	77	15.0681	1	2	2	1	2	4	3
Crowson, Cynthia S.	Mayo Clinic	usa	326	1991	2020	29	2	21	47	19	279	26	20833	77	25.9358	1	1	2	1	2	4	2
Yücel, Murat	Monash University	aus	313	1999	2020	21	0	29	108	29	205	79	18038	77	26.0883	1	2	6	1	2	4	3
Van De Rijn, Matt	Stanford University School of Medicine	usa	205	1990	2019	29	0	16	57	16	148	41	41926	77	18.562	1	1	2	1	2	4	3
Wong, Kwok Kin	NYU Langone Health	usa	260	1990	2020	30	0	6	46	6	214	40	25383	77	14.8905	1	1	2	1	1	4	3
Elliot, Andrew J.	University of Rochester	usa	189	1991	2020	29	4	57	124	53	65	67	28251	76	38.8607	5	1	2	1	3	3	3
Levin, Adeera	The University of British Columbia	can	479	1990	2020	30	43	105	243	62	236	138	44006	76	30.9382	1	1	2	3	3	4	4
Hartung, Thomas	Universität Konstanz	deu	477	1991	2020	29	41	86	233	45	244	147	22503	76	41.9858	2	1	1	3	3	4	4
Prince, Martin	King's College London	gbr	420	1990	2020	30	27	62	216	35	204	154	37187	76	30.8128	1	1	1	2	3	4	4
D'Agostino, Ralph B.	Wake Forest School of Medicine	usa	290	1995	2020	25	6	15	33	9	257	18	30570	76	23.8939	1	1	2	1	1	4	2
Annane, D.	Universite Paris-Saclay	fra	486	1990	2020	30	46	136	276	90	210	140	35458	76	25.8777	1	1	1	3	3	4	4
Schneeweiss, Sebastian	Brigham and Women's Hospital	usa	252	1996	2013	17	9	70	153	61	99	83	19659	76	31.9941	1	2	2	1	3	3	3
Pappas, Peter G.	The University of Alabama at Birmingham	usa	228	1990	2020	30	27	53	112	26	116	59	33228	76	22.8829	2	1	2	2	2	4	3
Lipsitch, Marc	Harvard T.H. Chan School of Public Health	usa	333	1994	2020	26	19	77	201	58	132	124	19302	76	34.3982	2	1	2	2	3	4	4
Tena-Sempere, Manuel	Instituto de Salud Carlos III	esp	350	1992	2020	28	32	60	183	28	167	123	17812	76	33.8994	1	1	1	3	2	4	4
Munné, Santiago	CooperGenomics NJ	usa	250	1991	2020	29	16	83	145	67	105	62	15939	76	29.1929	1	1	2	2	3	4	3
Bennell, Kim L.	University of Melbourne	aus	461	1994	2020	26	5	101	263	96	198	162	19061	76	35.9058	1	1	6	1	3	4	4
Schwille, Petra	Max Planck Institute for Biochemistry	deu	318	1996	2020	24	13	24	232	11	86	208	20841	76	37.1257	2	2	1	2	2	3	4
Hoeper, Marius M.	Medizinische Hochschule Hannover (MHH)	deu	363	1992	2020	28	25	109	181	84	182	72	28943	76	23.8502	1	1	1	2	3	4	3
Williams, Leanne M.	Stanford University	usa	307	1991	2020	29	10	55	169	45	138	114	17801	76	32.9003	1	1	2	2	3	4	4
Grishin, Nick V.	UT Southwestern Medical Center	usa	343	1991	2020	29	13	26	214	13	129	188	24094	76	34.4619	2	1	2	2	2	4	4
Gao, Bin	National Institute on Alcohol Abuse and Alcoholism	usa	268	1993	2020	27	9	37	158	28	110	121	18090	76	30.5386	1	1	2	1	2	4	4
Zhang, Michael Q.	Tsinghua University	chn	271	1993	2019	26	20	30	123	10	148	93	27575	76	28.8947	2	1	4	2	2	4	3
Mach, François	Hôpitaux universitaires de Genève	che	420	1993	2020	27	16	44	160	28	260	116	32573	76	27.9311	1	1	1	2	2	4	4
Walczak, Henning	University of Cologne	deu	207	1992	2020	28	4	15	83	11	124	68	24839	76	23.3263	1	1	1	1	2	4	3
Kharitonov, Sergei A.	National Heart and Lung Institute	gbr	161	1994	2017	23	9	45	64	36	97	19	18619	76	26.8787	1	1	1	1	3	3	2
Binder, Elisabeth B.	Max Planck Institute of Psychiatry	deu	287	1999	2020	21	6	23	85	17	202	62	20826	76	21.7401	1	2	1	1	2	4	3
Meissner, Alexander	Harvard Stem Cell Institute	usa	165	2003	2020	17	4	11	57	7	108	46	40577	76	15.223	2	2	2	1	1	4	3
Shapiro, Geoffrey I.	Dana-Farber Cancer Institute	usa	192	1995	2020	25	5	23	69	18	123	46	23323	76	17.2511	1	1	2	1	2	4	3
Smoller, Jordan W.	Massachusetts General Hospital	usa	339	1995	2020	25	11	45	100	34	239	55	30809	76	22.9732	1	1	2	2	3	4	3
Wilm, Matthias	University College Dublin	irl	133	1994	2016	22	4	8	21	4	112	13	36144	76	20.8589	2	1	1	1	1	4	2
Rohwer, Forest	San Diego State University	usa	208	1994	2020	26	3	15	116	12	92	101	20302	76	24.1183	2	1	2	1	2	3	4
Zhang, John H.	Loma Linda University School of Medicine	usa	792	1995	2020	25	19	39	553	20	239	514	23496	76	36.4716	1	1	2	2	2	4	5
Rodés-Cabau, Josep	Institut universitaire de cardiologie et de pneumologie de Québec - U	can	354	1992	2020	28	3	46	165	43	189	119	21174	76	19.2202	1	1	2	1	3	4	4
Cohen, Laurent	Hôpital Universitaire Pitié Salpêtrière	fra	191	1991	2020	29	5	46	91	41	100	45	23612	76	24.2684	1	1	1	1	3	4	3
Katsanis, Nicholas	Duke University	usa	299	1995	2020	25	7	25	104	18	195	79	23048	76	23.9937	2	1	2	1	2	4	3
Lawrie, S. M.	University of Edinburgh	gbr	400	1993	2020	27	18	58	205	40	195	147	21656	76	26.9204	1	1	1	2	3	4	4
Patterson, Cam	University of Arkansas for Medical Sciences	usa	338	1995	2019	24	15	39	164	24	174	125	25870	76	29.2246	1	1	2	2	2	4	4
Dore, Gregory J.	Kirby Institute	aus	438	1995	2020	25	10	55	181	45	257	126	22069	76	27.9378	1	1	6	2	3	4	4
Gao, George Fu	Chinese Center for Disease Control and Prevention	chn	589	1993	2020	27	7	22	252	15	337	230	26241	76	25.9388	2	1	4	1	2	5	4
Eberhart, Charles G.	Johns Hopkins School of Medicine	usa	334	1993	2020	27	7	22	88	15	246	66	21822	76	24.0902	1	1	2	1	2	4	3
Hunger, Stephen	The Children's Hospital of Philadelphia	usa	295	1990	2020	30	10	33	91	23	204	58	19846	76	21.4559	1	1	2	2	2	4	3
Wei, Q.	Duke University School of Medicine	usa	617	1992	2020	28	3	27	277	24	340	250	24920	76	31.9651	1	1	2	1	2	5	4
Becker, Christoph	Stanford University Medical Center	usa	293	1994	2019	25	16	51	104	35	189	53	24799	76	21.6942	1	1	2	2	3	4	3
Bisogno, Tiziana	CNR - Istituto di Farmacologia Traslazionale	ita	151	1995	2020	25	3	32	37	29	114	5	17730	76	19.4837	1	1	1	1	2	4	1
Kapadia, Samir	Cleveland Clinic Foundation	usa	559	1994	2020	26	4	45	232	41	327	187	30249	76	22.2075	1	1	2	1	3	5	4
Wang, Xiang	Shandong Provincial Hospital	chn	840	1991	2017	26	5	242	343	237	497	101	22499	76	30.8519	1	1	4	1	4	5	4
Biondi-Zoccai, Giuseppe	Università degli Studi di Roma La Sapienza	ita	751	2000	2020	20	10	122	223	112	528	101	23320	76	24.6055	1	2	1	2	4	5	4
Zimmer, Andreas	Universität Bonn	deu	297	1991	2020	29	6	13	99	7	198	86	22361	76	22.861	1	1	1	1	1	4	3
Wester, Hans Jürgen	Technical University of Munich	deu	360	1994	2020	26	3	18	90	15	270	72	19284	76	25.3204	1	1	1	1	2	4	3
Mertens, Ann	Emory University	usa	158	1993	2014	21	2	13	34	11	124	21	21064	76	16.9129	1	1	2	1	2	4	2
Mazumdar, Madhu	Icahn School of Medicine at Mount Sinai	usa	268	1993	2020	27	2	17	58	15	210	41	29147	76	21.8005	1	1	2	1	2	4	3
Rexrode, Kathryn M.	Brigham and Women's Hospital	usa	248	1996	2020	24	4	20	68	16	180	48	20251	76	20.412	1	2	2	1	2	4	3
Aïkawa, Elena	Harvard Medical School	usa	198	1995	2020	25	6	21	83	15	115	62	21495	76	19.0415	1	1	2	1	2	4	3
Lee, Charles	Ewha Womans University	kor	192	1992	2019	27	3	21	55	18	137	34	51506	76	15.3233	2	1	4	1	2	4	3
Tekkis, Paris	Imperial College London	gbr	400	1999	2020	21	2	33	159	31	241	126	18245	76	27.1558	1	2	1	1	3	4	4
Hardy, Rebecca	UCL Institute of Education	gbr	372	1996	2020	24	3	32	102	29	270	70	23042	76	29.7837	1	2	1	1	2	4	3
Mischel, Paul S.	University of California, San Diego	usa	212	1994	2020	26	4	15	73	11	139	58	19842	76	18.0351	1	1	2	1	2	4	3
Webby, Richard	St. Jude Children's Research Hospital	usa	417	1998	2020	22	3	19	91	16	326	72	20070	76	25.7153	2	2	2	1	2	5	3
Lagiou, Pagona	National and Kapodistrian University of Athens	grc	438	1995	2020	25	4	56	82	52	356	26	21161	76	21.4604	1	1	1	1	3	5	2
Williams, Nigel M.	Cardiff University	gbr	256	1994	2020	26	1	29	40	28	216	11	30862	76	14.0953	1	1	1	1	2	4	2
Sahani, Dushyant	University of Washington, Seattle	usa	384	2000	2020	20	2	54	184	52	200	130	20685	76	24.9211	1	2	2	1	3	4	4
Langefeld, Carl	Wake Forest School of Medicine	usa	499	1998	2020	22	1	9	36	8	463	27	25229	76	21.6765	1	2	2	1	1	5	2
Vittinghoff, Eric	University of California, San Francisco	usa	158	1991	2007	16	0	7	23	7	135	16	28272	76	20.1971	1	1	2	1	1	4	2
Makris, Nikos	Harvard Medical School	usa	258	1995	2020	25	0	37	61	37	197	24	29053	76	18.9057	1	1	2	1	3	4	2
Guallar, Eliseo	Welch Center for Prevention Epidemiology and Clinical Research	usa	441	1993	2020	27	0	22	127	22	314	105	22161	76	26.7278	1	1	2	1	2	5	4
Medland, Sarah E.	QIMR Berghofer Medical Research Institute	aus	318	2002	2020	18	2	22	38	20	280	16	22455	76	15.0655	2	2	6	1	2	4	2
Fornage, Myriam	University of Texas Health Science Center at Houston	usa	339	1991	2020	29	3	20	39	17	300	19	25534	76	12.8608	1	1	2	1	2	5	2
Roth, Johannes	Universitätsklinikum Münster	deu	295	1990	2020	30	0	10	69	10	226	59	19020	76	23.9366	1	1	1	1	2	4	3
Poline, Jean Baptiste	McGill University, Montreal Neurological Institute and Hospital	can	241	1993	2020	27	0	20	70	20	171	50	30472	76	19.9471	1	1	2	1	2	4	3
Qin, J.	Baylor College of Medicine	usa	182	1996	2013	17	0	17	42	17	140	25	22422	76	24.2403	2	2	2	1	2	4	2
Levine, Douglas A.	NYU Langone Health	usa	241	1999	2020	21	1	13	37	12	204	24	28533	76	14.7134	1	2	2	1	2	4	2
Fulda, Simone	Goethe-Universität Frankfurt am Main	deu	389	1995	2020	25	84	146	274	62	115	128	29682	75	43.8936	1	1	1	3	3	4	4
Sen, Chandan K.	Indiana University School of Medicine	usa	379	1990	2020	30	19	71	240	52	139	169	21402	75	36.7122	2	1	2	2	3	4	4
Prausnitz, Mark R.	Georgia Institute of Technology	usa	318	1993	2020	27	13	35	233	22	85	198	22913	75	39.9499	1	1	2	2	2	3	4
Inzucchi, Silvio E.	Yale School of Medicine	usa	304	1994	2020	26	20	70	152	50	152	82	31218	75	27.9856	1	1	2	2	3	4	3
O'Doherty, John P.	California Institute of Technology	usa	160	1999	2020	21	12	29	100	17	60	71	31205	75	29.2754	1	2	2	2	2	3	3
Giannoudis, Peter V.	University of Leeds	gbr	840	1995	2020	25	32	203	698	171	142	495	22677	75	41.5844	1	1	1	3	4	4	5
Shilatifard, Ali	Northwestern University Feinberg School of Medicine	usa	213	1991	2020	29	9	18	138	9	75	120	22422	75	30.9513	2	1	2	1	1	3	4
Engels, Eric A.	National Cancer Institute	usa	334	1997	2020	23	9	69	216	60	118	147	22269	75	32.0851	1	2	2	1	3	4	4
Greinacher, Andreas	Universitätsmedizin Greifswald	deu	499	1990	2020	30	33	112	289	79	210	177	20439	75	32.7612	1	1	1	3	3	4	4
Skoog, Ingmar	Göteborg University, Sahlgrenska Academy	swe	364	1990	2020	30	31	59	177	28	187	118	20870	75	32.9205	1	1	1	3	2	4	4
Sinclair, David	Harvard Medical School	usa	190	1993	2020	27	9	23	90	14	100	67	40033	75	24.0069	2	1	2	1	2	4	3
Sauer, Uwe	ETH Zürich	che	227	1995	2020	25	6	17	124	11	103	107	17511	75	34.9632	2	1	1	1	2	4	4
Leucht, Stefan	Klinikum rechts der Isar der Technischen Universität München	deu	373	1997	2020	23	9	100	227	91	146	127	24447	75	31.816	1	2	1	1	3	4	4
Bu, Guojun	Mayo Clinic in Jacksonville, Florida	usa	291	1992	2020	28	3	19	129	16	162	110	17689	75	31.5083	1	1	2	1	2	4	4
Zhuang, Xiaowei	Cleveland Clinic Lou Ruvo Center for Brain Health	usa	185	1994	2020	26	4	23	120	19	65	97	26317	75	26.7031	2	1	2	1	2	3	3
Ideker, Trey	University of California, San Diego	usa	234	1999	2020	21	4	19	122	15	112	103	42035	75	22.9861	2	2	2	1	2	4	4
Raggi, Paolo	University of Alberta	can	387	1994	2020	26	45	116	222	71	165	106	26914	75	25.2233	1	1	2	3	3	4	4
Jaffray, David A.	University of Toronto	can	554	1991	2020	29	12	42	317	30	237	275	18945	75	29.9976	1	1	2	2	3	4	4
Sin, Don D.	The University of British Columbia	can	503	1996	2020	24	19	114	277	95	226	163	27174	75	31.9645	1	2	2	2	3	4	4
Lambon Ralph, Matthew A.	MRC Cognition and Brain Sciences Unit	gbr	284	1995	2020	25	6	41	187	35	97	146	17533	75	35.969	5	1	1	1	3	3	4
Lumley, Thomas	University of Auckland	nzl	272	1995	2020	25	11	32	75	21	197	43	24281	75	22.6707	1	1	6	2	2	4	3
Kanneganti, Thirumala Devi	St. Jude Children's Research Hospital	usa	226	2006	2020	14	5	16	146	11	80	130	23999	75	26.8962	1	2	2	1	2	3	4
Vendruscolo, Michele	University of Cambridge	gbr	415	1992	2020	28	13	43	200	30	215	157	23062	75	36.8751	2	1	1	2	3	4	4
Malhotra, Atul	University of California, San Diego	mex	496	1999	2020	21	11	44	240	33	256	196	23794	75	32.9255	1	2	2	2	3	4	4
Johnson, David W.	University of Queensland	aus	640	1992	2020	28	21	106	285	85	355	179	20632	75	29.9735	1	1	6	2	3	5	4
Fletcher, Paul C.	University of Cambridge	gbr	235	1994	2020	26	5	35	127	30	108	92	23927	75	28.8787	1	1	1	1	3	4	3
Rinn, John L.	University of Colorado Boulder	usa	145	2000	2020	20	1	12	60	11	85	48	45773	75	18.9349	2	2	2	1	2	3	3
Piven, Joseph	The University of North Carolina at Chapel Hill	usa	174	1990	2020	30	14	38	95	24	79	57	24072	75	20.7619	1	1	2	2	2	3	3
Hauser, Russ	Harvard T.H. Chan School of Public Health	usa	272	1994	2020	26	2	28	123	26	149	95	20195	75	28.257	1	1	2	1	2	4	3
Wagers, Amy J.	Harvard Medical School	usa	181	1996	2020	24	5	17	71	12	110	54	26867	75	21.1296	1	2	2	1	2	4	3
McCarty, Catherine A.	Medical School	usa	404	1991	2019	28	12	89	147	77	257	58	23236	75	28.1059	1	1	2	2	3	4	3
Castellsagué, Xavier	CIBER Epidemiología Y Salud Pública	esp	240	1992	2019	27	1	40	68	39	172	28	30368	75	18.2891	1	1	1	1	3	4	2
Bäumler, Andreas J.	University of California, Davis	usa	216	1992	2020	28	6	26	160	20	56	134	16334	75	30.1814	2	1	2	1	2	3	4
Landmesser, Ulf	Charité – Universitätsmedizin Berlin	deu	401	1997	2020	23	8	40	131	32	270	91	30403	75	22.8466	1	2	1	1	3	4	3
Kawaguchi, H.	Tokyo Neurological Center	jpn	372	1991	2020	29	17	39	134	22	238	95	22246	75	24.0048	1	1	4	2	2	4	3
Medema, René H.	The Netherlands Cancer Institute	nld	219	1991	2020	29	4	18	118	14	101	100	23899	75	27.4466	2	1	1	1	2	4	4
Kyrpides, Nikos C.	U.S. Department of Energy Joint Genome Institute	usa	591	1990	2018	28	3	22	143	19	448	121	33700	75	21.9741	2	1	2	1	2	5	4
Nathens, Avery B.	Sunnybrook Health Sciences Centre	can	445	1992	2020	28	6	52	183	46	262	131	21955	75	28.8432	1	1	2	1	3	4	4
Verweij, Paul E.	Radboud University Nijmegen Medical Centre	nld	444	1993	2020	27	1	66	222	65	222	156	20269	75	29.9496	2	1	1	1	3	4	4
Batchelor, Tracy T.	Harvard Medical School	usa	309	1996	2020	24	9	48	132	39	177	84	18524	75	23.598	1	2	2	1	3	4	3
Denkert, Carsten	Universitätsklinikum Gießen und Marburg, Standort Marburg	deu	337	1999	2020	21	7	45	111	38	226	66	21571	75	17.9316	1	2	1	1	3	4	3
Markowitz, Martin	Rockefeller University	usa	191	1995	2020	25	7	32	88	25	103	56	29978	75	16.8433	2	1	2	1	2	4	3
Pasterkamp, Gerard	University Medical Center Utrecht	nld	502	1992	2020	28	3	45	146	42	356	101	24831	75	25.7025	1	1	1	1	3	5	4
Lu, Karen H.	University of Texas MD Anderson Cancer Center	usa	389	1997	2020	23	11	39	136	28	253	97	20455	75	20.9853	1	2	2	2	2	4	3
Meyerhardt, Jeffrey	Dana-Farber Cancer Institute	usa	289	1997	2020	23	8	48	72	40	217	24	19240	75	19.4466	1	2	2	1	3	4	2
Wentzensen, Nicolas	National Cancer Institute	usa	436	1999	2020	21	6	62	136	56	300	74	22492	75	19.5397	1	2	2	1	3	5	3
Makarova, Kira S.	National Library of Medicine	usa	206	1992	2020	28	2	63	74	61	132	11	24751	75	24.9349	2	1	2	1	3	4	2
Briganti, Alberto	Università Vita-Salute San Raffaele	ita	831	2002	2020	18	9	77	217	68	614	140	21505	75	20.9297	1	2	1	1	3	5	4
Nallamothu, Brahmajee K.	University of Michigan, Ann Arbor	usa	451	2000	2020	20	14	79	204	65	247	125	21857	75	22.5796	1	2	2	2	3	4	4
Chen, Feng	State Key Laboratory for Manufacturing Systems Engineering	chn	486	1992	2013	21	0	154	208	154	278	54	38683	75	33.5172	1	1	4	1	4	4	3
Nieswandt, Bernhard	Rudolf Virchow Center	deu	280	1999	2020	21	3	24	118	21	162	94	17551	75	22.667	1	2	1	1	2	4	3
Loibl, Sibylle	German Breast Group	deu	362	1998	2020	22	9	67	127	58	235	60	26025	75	14.9856	1	2	1	1	3	4	3
Hemmelgarn, Brenda R.	University of Calgary	can	530	1991	2020	29	2	37	183	35	347	146	24092	75	24.5549	1	1	2	1	3	5	4
Berg, Thomas	Universitätsklinikum Leipzig und Medizinische Fakultät	deu	551	1994	2020	26	10	49	133	39	418	84	27758	75	20.9387	1	1	1	2	3	5	3
Murabito, Joanne M.	Boston University School of Medicine	usa	215	1990	2019	29	1	25	61	24	154	36	23583	75	16.6095	1	1	2	1	2	4	3
Collet, Jean Philippe	Hôpital Universitaire Pitié Salpêtrière	fra	407	1991	2020	29	7	93	128	86	279	35	34320	75	16.7018	1	1	1	1	3	4	3
Rajagopalan, Sanjay	University Hospitals Case Medical Center	usa	334	1996	2020	24	2	45	192	43	142	147	25121	75	22.8852	1	2	2	1	3	4	4
Rosenstiel, Philip	Christian-Albrechts-Universität zu Kiel	deu	323	1998	2020	22	2	19	59	17	264	40	30410	75	17.9353	1	2	1	1	2	4	3
Bader, Gary D.	University of Toronto	can	217	2000	2020	20	0	13	54	13	163	41	34013	75	18.4617	2	2	2	1	2	4	3
Napolitano, Carlo	Università degli Studi di Pavia	ita	242	1990	2020	30	10	32	60	22	182	28	24392	75	20.1994	1	1	1	2	2	4	2
Schoonjans, Kristina	Ecole Polytechnique Fédérale de Lausanne	che	165	1991	2020	29	0	14	41	14	124	27	23666	75	19.4781	1	1	1	1	2	4	2
Sanders, Prashanthan	Royal Adelaide Hospital	aus	524	1997	2020	23	0	41	226	41	298	185	24359	75	21.8752	1	2	6	1	3	4	4
Huang, David C.S.	University of Melbourne	aus	192	1993	2020	27	0	7	27	7	165	20	26755	75	19.5895	2	1	6	1	1	4	2
Tai, E. Shyong	Yong Loo Lin School of Medicine	sgp	446	1997	2020	23	2	33	91	31	355	58	30609	75	20.0923	1	2	4	1	3	5	3
de Jaegere, Peter	Erasmus MC	nld	374	1990	2020	30	1	26	112	25	262	86	23673	75	18.4775	1	1	1	1	2	4	3
Wood, Stephen J.	University of Birmingham	gbr	291	1994	2020	26	1	32	66	31	225	34	17037	75	21.9368	1	1	1	1	3	4	3
Aulchenko, Yurii	Institute of Cytology and Genetics, Siberian Branch of the Russian Aca	rus	235	1997	2020	23	1	18	44	17	191	26	27779	75	11.9287	2	2	1	1	2	4	2
Imamura, Takeshi	Ehime University	jpn	246	1993	2020	27	2	24	65	22	181	41	20483	75	19.7416	2	1	4	1	2	4	3
Rodriguez, Beatriz	University of Hawaiʻi at Mānoa	usa	232	1992	2019	27	1	13	25	12	207	12	23570	75	16.7103	1	1	2	1	2	4	2
Fasching, Peter A.	Universitätsklinik Erlangen und Medizinische Fakultät	deu	609	2000	2020	20	3	37	80	34	529	43	24074	75	13.9252	1	2	1	1	3	5	3
Barrett, Lisa Feldman	Massachusetts General Hospital	usa	244	1995	2020	25	24	57	171	33	73	114	21717	74	40.8405	5	1	2	2	3	3	4
Nock, Matthew K.	Harvard University	usa	297	1998	2020	22	11	52	136	41	161	84	22708	74	31.6729	1	2	2	2	3	4	3
Hernán, Miguel A.	Harvard T.H. Chan School of Public Health	usa	192	1995	2020	25	12	53	122	41	70	69	24195	74	31.6657	1	1	2	2	3	3	3
Roozendaal, Benno	Radboud University Nijmegen Medical Centre	nld	169	1990	2020	30	7	55	94	48	75	39	18562	74	29.8865	1	1	1	1	3	3	3
Chen, Robert	University of Toronto	can	335	1992	2020	28	11	57	208	46	127	151	23035	74	32.3996	1	1	2	2	3	4	4
Sahebkar, Amirhossein	Mashhad University of Medical Sciences	irn	822	2008	2020	12	31	104	513	73	309	409	19747	74	33.2895	1	2	4	3	3	5	5
Charman, Tony	King's College London	gbr	327	1992	2020	28	39	83	147	44	180	64	19587	74	32.8157	5	1	1	3	3	4	3
Tracey, Irene	University of Oxford	gbr	222	1992	2020	28	14	38	148	24	74	110	17852	74	30.1732	1	1	1	2	2	3	4
Armstrong, David G.	Keck School of Medicine of USC	usa	509	1995	2020	25	26	166	338	140	171	172	24246	74	34.7691	1	1	2	2	4	4	4
Amiji, Mansoor M.	Northeastern University	usa	308	1991	2020	29	13	29	240	16	68	211	17702	74	40.0786	1	1	2	2	2	3	4
Arkin, Adam P.	Lawrence Berkeley National Laboratory	usa	309	1990	2020	30	4	17	129	13	180	112	31866	74	32.8992	2	1	2	1	2	4	4
Friedman, D. S.	Harvard Medical School	usa	362	1994	2020	26	10	55	124	45	238	69	19069	74	24.9566	1	1	2	2	3	4	3
Unützer, Jürgen	University of Washington, Seattle	usa	265	1991	2016	25	4	32	149	28	116	117	20206	74	27.9572	1	1	2	1	2	4	4
van Loon, Luc J.C.	Maastricht University	nld	389	1999	2020	21	11	33	248	22	141	215	17429	74	30.9864	1	2	1	2	2	4	4
Endres, Matthias	Charité – Universitätsmedizin Berlin	deu	400	1992	2020	28	10	41	150	31	250	109	26927	74	25.7927	1	1	1	2	3	4	4
Bell, Michelle L.	Yale University	usa	233	2001	2020	19	3	45	123	42	110	78	52049	74	24.3056	2	2	2	1	3	4	3
Tacke, Frank	Charité – Universitätsmedizin Berlin	deu	391	1999	2020	21	8	59	206	51	185	147	20235	74	26.2498	1	2	1	1	3	4	4
Davies, Melanie J.	University of Leicester	gbr	611	1990	2020	30	16	84	254	68	357	170	26782	74	27.1904	1	1	1	2	3	5	4
Anand, S. S.	McMaster University, Faculty of Health Sciences	can	287	1992	2016	24	15	64	144	49	143	80	29159	74	24.6988	1	1	2	2	3	4	3
Nyholt, Dale R.	Queensland University of Technology QUT	aus	246	1995	2020	25	10	24	50	14	196	26	28627	74	16.9733	2	1	6	2	2	4	2
Grönberg, Henrik	Karolinska Institutet	swe	355	1993	2020	27	3	21	85	18	270	64	26679	74	19.698	1	1	1	1	2	4	3
Blanco, Carlos	National Institute on Drug Abuse	usa	418	1992	2020	28	5	91	222	86	196	131	18605	74	28.2659	1	1	2	1	3	4	4
Pasparakis, Manolis	University of Cologne	deu	166	1995	2020	25	5	16	54	11	112	38	19197	74	18.1937	1	1	1	1	2	4	3
Akdis, Mübeccel	University of Zurich	che	246	1996	2020	24	8	34	78	26	168	44	19122	74	25.9005	1	2	1	1	2	4	3
Gatzoulis, Michael A.	Royal Brompton Hospital	gbr	417	1992	2020	28	7	48	228	41	189	180	22926	74	25.821	1	1	1	1	3	4	4
Marcus, Bess	Brown University	usa	298	1991	2020	29	1	41	161	40	137	120	35181	74	27.5581	3	1	2	1	3	4	4
Voets, T.	Departement Cellulaire en Moleculaire Geneeskunde	bel	159	1995	2016	21	5	31	59	26	100	28	16919	74	23.8646	2	1	1	1	2	4	2
Heneka, Michael T.	Universität Bonn	deu	198	1997	2020	23	6	39	104	33	94	65	18281	74	24.3733	1	2	1	1	3	3	3
de la Rosette, Jean	Istanbul Medipol Universitesi	tur	713	1990	2020	30	27	102	391	75	322	289	23113	74	33.9391	1	1	4	2	3	5	4
Koenen, Karestan C.	Harvard T.H. Chan School of Public Health	usa	385	2000	2020	20	5	41	162	36	223	121	18534	74	29.5317	1	2	2	1	3	4	4
Papp, Kim A.	K Papp Clinical Research and Probity Medical Research	can	282	1990	2020	30	9	93	132	84	150	39	22968	74	18.5983	1	1	2	1	3	4	3
Rossing, Peter	Steno Diabetes Center Copenhagen	dnk	425	1991	2020	29	13	45	152	32	273	107	20030	74	27.4638	1	1	1	2	3	4	4
Cao, Xuetao	Second Military Medical University	chn	516	1995	2020	25	14	42	378	28	138	336	20691	74	28.914	1	1	4	2	2	4	5
Vogel, Jörg	Helmholtz-Institut für RNA-basierte Infektionsforschung	deu	164	1997	2020	23	4	18	107	14	57	89	16856	74	27.65	2	2	1	1	2	3	3
Sinha, Rashmi	National Cancer Institute	usa	275	1992	2020	28	2	42	124	40	151	82	17354	74	26.2595	1	1	2	1	3	4	3
Florez, Jose C.	Massachusetts General Hospital	usa	265	2003	2020	17	24	43	100	19	165	57	29272	74	17.7987	1	2	2	2	2	4	3
Herth, Felix J.F.	Universität Heidelberg	deu	590	1997	2020	23	52	142	274	90	316	132	17806	74	24.8251	1	2	1	3	3	5	4
De Bourdeaudhuij, Ilse	Universiteit Gent	bel	400	1994	2019	25	4	26	131	22	269	105	19393	74	33.8808	3	1	1	1	2	4	4
Lowell, Clifford A.	University of California, San Francisco	usa	210	1994	2020	26	6	13	64	7	146	51	16874	74	30.0083	1	1	2	1	1	4	3
Steffens, David C.	School of Medicine	usa	368	1993	2020	27	14	73	181	59	187	108	20209	74	27.739	1	1	2	2	3	4	4
Sequist, Lecia V.	Harvard Medical School	usa	229	2003	2020	17	9	38	82	29	147	44	35187	74	15.9726	1	2	2	1	2	4	3
Schwartz, Gary K.	Columbia University in the City of New York	usa	256	1990	2020	30	9	31	127	22	129	96	20782	74	26.0147	1	1	2	1	2	4	3
Bakermans-Kranenburg, Marian J.	Vrije Universiteit Amsterdam	nld	373	1993	2020	27	1	38	137	37	236	99	24198	74	36.09	5	1	1	1	3	4	3
Zhang, Jianhua	University of Texas MD Anderson Cancer Center	usa	211	1992	2020	28	2	24	70	22	141	46	51573	74	18.2334	1	1	2	1	2	4	3
Ferrie, Jane E.	University of Bristol	gbr	249	1992	2020	28	25	59	82	34	167	23	16223	74	22.4883	1	1	1	2	3	4	2
Ranieri, V. Marco	Alma Mater Studiorum Università di Bologna	ita	325	1991	2019	28	4	36	166	32	159	130	34470	74	19.7586	1	1	1	1	3	4	4
Custovic, Adnan	National Heart and Lung Institute	gbr	353	1991	2020	29	3	70	181	67	172	111	21620	74	27.287	1	1	1	1	3	4	4
Nelson, Peter S.	Fred Hutchinson Cancer Research Center	usa	263	1993	2018	25	6	20	100	14	163	80	28752	74	23.6845	1	1	2	1	2	4	3
McDermott, David F.	Beth Israel Deaconess Medical Center	usa	224	1997	2020	23	5	30	62	25	162	32	43230	74	16.6157	1	2	2	1	2	4	3
Pennacchio, Len A.	Lawrence Berkeley National Laboratory	usa	173	1995	2020	25	1	15	45	14	128	30	26753	74	16.1149	2	1	2	1	2	4	3
Nielsen, Torsten O.	The University of British Columbia	can	202	1997	2020	23	4	19	75	15	127	56	26505	74	17.8534	1	2	2	1	2	4	3
Almasy, Laura	University of Pennsylvania	usa	384	1995	2020	25	4	35	74	31	310	39	21404	74	20.9369	1	1	2	1	3	5	3
Ohkubo, T.	Data Management Committee	jpn	373	1996	2018	22	3	29	44	26	329	15	36935	74	18.2439	1	2	4	1	2	5	2
Ogawa, Seishi	Kyoto University	jpn	490	1993	2020	27	13	26	87	13	403	61	23326	74	19.8085	1	1	4	2	2	5	3
Iribarren, Carlos	Kaiser Permanente Division of Research	usa	216	1995	2020	25	6	62	79	56	137	17	25619	74	19.1	1	1	2	1	3	4	2
Czernin, Johannes	David Geffen School of Medicine at UCLA	usa	302	1990	2020	30	11	46	118	35	184	72	17170	74	23.7543	1	1	2	2	3	4	3
Nasir, Khurram	Yale School of Medicine	usa	553	2001	2020	19	5	54	193	49	360	139	35764	74	24.9987	1	2	2	1	3	5	4
Reardon, David A.	Dana-Farber Cancer Institute	usa	314	1997	2020	23	5	69	118	64	196	49	23815	74	22.3818	1	2	2	1	3	4	3
Cutler, Corey	Dana-Farber Cancer Institute	usa	286	1995	2020	25	7	40	61	33	225	21	18086	74	19.5334	1	1	2	1	3	4	2
Salem, Riad	Northwestern University	usa	335	1999	2020	21	2	25	172	23	163	147	16533	74	21.333	1	2	2	1	2	4	4
Guermazi, Ali	Boston University School of Medicine	usa	546	1994	2020	26	8	85	207	77	339	122	20890	74	26.2237	1	1	2	1	3	5	4
Kalman, Jonathan M.	Royal Melbourne Hospital	aus	393	1990	2020	30	5	36	183	31	210	147	21929	74	22.6934	1	1	6	1	3	4	4
Kretzler, Matthias	University of Michigan, Ann Arbor	usa	308	1992	2020	28	2	14	81	12	227	67	20074	74	20.9138	1	1	2	1	2	4	3
Lam, Dennis Shun Chiu	Chinese University of Hong Kong	hkg	887	1991	2020	29	4	85	588	81	299	503	21625	74	32.4611	1	1	4	1	3	4	5
Prinz, Marco	Universität Freiburg im Breisgau	deu	314	1995	2020	25	1	26	134	25	180	108	19912	74	22.616	1	1	1	1	2	4	4
Thiele, Holger	University of Cologne	deu	415	1998	2019	21	10	67	189	57	226	122	23657	74	18.9416	1	2	1	2	3	4	4
Posthuma, Danielle	Vrije Universiteit Amsterdam	nld	242	2000	2020	20	1	21	74	20	168	53	25728	74	19.1274	2	2	1	1	2	4	3
Veltman, Joris A.	University of Newcastle upon Tyne, Faculty of Medicine	gbr	245	1994	2020	26	2	17	48	15	197	31	18391	74	16.8934	2	1	1	1	2	4	3
Gasbarrini, Antonio	Fondazione Policlinico Universitario Agostino Gemelli IRCCS Universit�	ita	946	1991	2020	29	1	65	411	64	535	346	26856	74	30.8512	1	1	1	1	3	5	5
Proost, Paul	Rega Institute for Medical Research	bel	262	1990	2019	29	1	23	39	22	223	16	15832	74	25.77	1	1	1	1	2	4	2
Symmans, W. Fraser	University of Texas MD Anderson Cancer Center	usa	271	1991	2020	29	9	26	57	17	214	31	23881	74	17.9551	1	1	2	1	2	4	3
Mason, Malcolm D.	Cardiff University	gbr	342	1990	2020	30	11	31	114	20	228	83	23792	74	23.9094	1	1	1	2	2	4	3
van Meurs, Joyce B.J.	Erasmus MC	nld	269	1993	2020	27	1	17	48	16	221	31	25130	74	13.8402	1	1	1	1	2	4	3
Ahsan, Habibul	The University of Chicago	usa	323	1994	2020	26	2	24	123	22	200	99	17718	74	20.8383	1	1	2	1	2	4	3
Rocca, Maria A.	IRCCS Foundation Rome	ita	472	1997	2020	23	1	101	193	100	279	92	19407	74	28.2095	1	2	1	1	4	4	3
Teruya-Feldstein, Julie	Icahn School of Medicine at Mount Sinai	usa	194	1995	2020	25	3	16	42	13	152	26	20358	74	17.1162	1	1	2	1	2	4	2
Voight, Benjamin F.	University of Pennsylvania Perelman School of Medicine	usa	151	2005	2019	14	11	26	43	15	108	17	43879	74	7.08459	2	2	2	2	2	4	2
Bierhaus, Angelika	Universität Heidelberg	deu	264	1991	2017	26	0	29	61	29	203	32	22498	74	19.7512	1	1	1	1	2	4	3
Akl, Elie A.	American University of Beirut	lbn	363	2004	2020	16	0	90	180	90	183	90	29787	74	19.8925	1	2	4	1	3	4	3
Ueki, Kohjiro	National Center for Global Health and Medicine	jpn	212	1991	2020	29	5	23	41	18	171	18	26434	74	14.4579	1	1	4	1	2	4	2
Altfeld, Marcus	Heinrich-Pette-Institut Leibniz-Institut für Experimentelle Virologie	deu	272	1997	2020	23	0	23	129	23	143	106	20807	74	20.5396	2	2	1	1	2	4	4
Breitborde, Nicholas J.K.	The Ohio State University	usa	253	2004	2020	16	1	40	73	39	180	33	42315	74	16.9871	1	2	2	1	3	4	3
Grigoriev, Igor V V.	U.S. Department of Energy Joint Genome Institute	usa	250	1994	2020	26	3	12	38	9	212	26	32581	74	10.2472	2	1	2	1	1	4	2
Berger, Michael F.	Memorial Sloan-Kettering Cancer Center	usa	228	2004	2020	16	2	12	24	10	204	12	25970	74	12.7916	1	2	2	1	2	4	2
Gapstur, Susan M.	American Cancer Society	usa	376	1990	2020	30	0	25	106	25	270	81	22731	74	21.5336	1	1	2	1	2	4	3
Hanson, Robert L.	National Institute of Diabetes and Digestive and Kidney Diseases	usa	294	1993	2020	27	0	25	58	25	236	33	23170	74	21.895	1	1	2	1	2	4	3
Hammerschmidt, Matthias	University of Cologne	deu	158	1993	2020	27	0	12	65	12	93	53	18007	74	20.9598	2	1	1	1	2	3	3
Nigg, Joel T.	Oregon Health & Science University	usa	229	1991	2020	29	28	64	127	36	102	63	19051	73	33.9393	5	1	2	2	3	4	3
Critchley, Hugo D.	University of Sussex	gbr	267	1995	2020	25	5	42	142	37	125	100	24421	73	32.4304	1	1	1	1	3	4	4
Rueckert, Daniel	Imperial College London	gbr	573	1996	2019	23	3	22	297	19	276	275	27785	73	26.1407	1	2	1	1	2	4	4
Qureshi, A. I.	University of Missouri	usa	560	1994	2020	26	23	219	471	196	89	252	23406	73	29.8408	1	1	2	2	4	3	4
Böger, Rainer	Universitätsklinikum Hamburg-Eppendorf und Medizinische Fakultät	deu	290	1992	2020	28	26	67	134	41	156	67	18959	73	31.0417	1	1	1	2	3	4	3
Langhorne, Peter	University of Glasgow	gbr	306	1993	2020	27	17	58	135	41	171	77	22451	73	25.9955	1	1	1	2	3	4	3
Han, Xianlin	University of Texas Health Science Center at San Antonio	usa	257	1990	2020	30	13	51	116	38	141	65	18226	73	33.8254	2	1	2	2	3	4	3
Goldberg, S. Nahum	Hadassah University Medical Centre	isr	288	1994	2020	26	16	57	170	41	118	113	23572	73	27.1876	1	1	4	2	3	4	4
Wager, Tor D.	Dartmouth College	usa	227	2000	2020	20	4	36	135	32	92	99	35452	73	28.9362	1	2	2	1	3	3	3
Tieleman, D. Peter	University of Calgary	can	217	1996	2020	24	5	25	129	20	88	104	20284	73	36.3779	2	2	2	1	2	3	4
Bookheimer, Susan Y.	University of California, Los Angeles	usa	278	1993	2020	27	6	22	102	16	176	80	22252	73	26.9428	1	1	2	1	2	4	3
Rubenfeld, Gordon D.	Sunnybrook Health Sciences Centre	can	304	1994	2020	26	31	59	141	28	163	82	37769	73	26.4744	1	1	2	3	2	4	3
Hausenloy, Derek J.	UCL	gbr	290	2002	2020	18	12	93	200	81	90	107	21014	73	29.7873	1	2	1	2	3	3	4
Nolan, Jerry P.	Royal United Hospital, Bath	gbr	424	1990	2019	29	40	130	230	90	194	100	23905	73	26.0873	1	1	1	3	3	4	4
Padhani, Anwar R.	Mount Vernon Hospital	gbr	251	1991	2020	29	15	64	114	49	137	50	16777	73	28.8239	1	1	1	2	3	4	3
Gobbetti, Marco	Free University of Bozen-Bolzano	ita	351	1992	2020	28	5	68	258	63	93	190	16721	73	31.9241	2	1	1	1	3	3	4
García Rodríguez, Luis Alberto	Centro Español de Investigacion Farmacoepidemiologica	esp	273	1992	2020	28	3	55	176	52	97	121	19229	73	35.843	1	1	1	1	3	3	4
Zhu, Andrew X.	Massachusetts General Hospital	usa	275	1994	2020	26	14	60	123	46	152	63	23696	73	23.5781	1	1	2	2	3	4	3
Grodstein, Francine	Harvard T.H. Chan School of Public Health	usa	285	1993	2020	27	8	56	160	48	125	104	22016	73	28.9659	1	1	2	1	3	4	4
Laufs, Ulrich	Universitätsklinikum Leipzig und Medizinische Fakultät	deu	398	1995	2020	25	12	80	216	68	182	136	25810	73	24.4046	1	1	1	2	3	4	4
Lehr, Claus Michael	Universität des Saarlandes	deu	408	1990	2020	30	14	30	229	16	179	199	17721	73	31.8171	1	1	1	2	2	4	4
Jalan, Rajiv	UCL	gbr	462	1990	2020	30	13	96	316	83	146	220	17747	73	29.7511	1	1	1	2	3	4	4
Cristofanilli, Massimo	Northwestern University Feinberg School of Medicine	usa	379	1998	2020	22	22	58	169	36	210	111	27000	73	23.5434	1	2	2	2	3	4	4
Nestle, Frank O.	The Inflammation Research Foundation	usa	233	1991	2020	29	10	46	119	36	114	73	25568	73	25.3716	1	1	2	2	3	4	3
Hsueh, Po Ren	National Taiwan University Hospital	twn	925	1991	2020	29	8	95	526	87	399	431	23676	73	32.9738	2	1	4	1	3	5	5
Majeed, Azeem	Imperial College London	gbr	624	1992	2020	28	48	109	321	61	303	212	32739	73	31.7897	1	1	1	3	3	5	4
Hotopf, Matthew	King's College London	gbr	492	1992	2020	28	24	79	246	55	246	167	18241	73	32.1809	1	1	1	2	3	4	4
Komatsu, Masaaki	Niigata University School of Medicine	jpn	167	1996	2018	22	4	24	48	20	119	24	36644	73	20.3223	2	2	4	1	2	4	2
Kovesdy, Csaba P.	University of Tennessee Health Science Center	usa	468	2000	2019	19	24	132	213	108	255	81	18135	73	28.7103	1	2	2	2	4	4	3
Khan, Karim M.	The University of British Columbia	can	327	1991	2020	29	35	78	180	43	147	102	16724	73	27.995	1	1	2	3	3	4	4
Stephan, Klaas E.	Max Planck Institute for Metabolism Research	deu	215	1997	2020	23	3	44	99	41	116	55	20574	73	25.5271	1	2	1	1	3	4	3
McMasters, Kelly M.	University of Louisville	usa	458	1993	2020	27	18	52	201	34	257	149	25282	73	25.8555	1	1	2	2	3	4	4
Mor, Gil	C.S. Mott Center for Human Growth and Development	usa	265	1992	2020	28	13	45	153	32	112	108	15966	73	27.2536	1	1	2	2	3	4	4
Kayser, Manfred	Erasmus MC	nld	283	1995	2020	25	13	45	153	32	130	108	18179	73	21.5045	1	1	1	2	3	4	4
Ebert, Benjamin L.	Dana-Farber Cancer Institute	usa	206	1994	2020	26	6	21	101	15	105	80	50554	73	18.5131	1	1	2	1	2	4	3
Ratziu, Vlad	Hôpital Universitaire Pitié Salpêtrière	fra	262	1991	2020	29	12	55	104	43	158	49	22268	73	19.9637	1	1	1	2	3	4	3
Mills, Edward J.	The University of British Columbia	can	350	2002	2017	15	3	103	213	100	137	110	29102	73	28.5557	1	2	2	1	4	4	4
Bauersachs, Johann	Medizinische Hochschule Hannover (MHH)	deu	479	1992	2020	28	9	56	192	47	287	136	30265	73	25.7678	1	1	1	1	3	4	4
Fraga, Mario F.	Universidad de Oviedo	esp	242	1999	2020	21	1	23	75	22	167	52	23486	73	20.9929	1	2	1	1	2	4	3
Wild, Sarah H.	University of Edinburgh	gbr	315	1994	2020	26	1	36	86	35	229	50	36630	73	17.9713	1	1	1	1	3	4	3
Chan, Andrew T.	Massachusetts General Hospital	usa	446	2000	2020	20	13	51	166	38	280	115	20664	73	24.7009	1	2	2	2	3	4	4
Thadhani, Ravi I.	Cedars-Sinai Medical Center	usa	318	1995	2020	25	5	31	140	26	178	109	27916	73	24.5547	1	1	2	1	2	4	4
Aparicio, Samuel	The University of British Columbia	can	182	1993	2020	27	4	15	44	11	138	29	32618	73	17.3818	1	1	2	1	2	4	2
Wedemeyer, Heiner	Medizinische Hochschule Hannover (MHH)	deu	431	1998	2017	19	10	58	191	48	240	133	21867	73	25.0108	1	2	1	2	3	4	4
Müller-Ladner, U.	Justus Liebig University Giessen	deu	597	1992	2020	28	29	92	286	63	311	194	20999	73	25.9431	1	1	1	2	3	5	4
Mallat, Ziad	University of Cambridge	gbr	272	1991	2020	29	10	53	149	43	123	96	19941	73	20.8936	1	1	1	2	3	4	3
Segev, Dorry L.	Johns Hopkins School of Medicine	usa	514	1997	2020	23	4	35	280	31	234	245	18189	73	25.8615	1	2	2	1	3	4	4
Cameron, David	University of Edinburgh	gbr	305	1990	2020	30	22	56	100	34	205	44	33923	73	18.8263	1	1	1	2	3	4	3
Eckstein, F.	Paracelsus Medizinische Privatuniversitat	aut	335	1992	2020	28	2	77	193	75	142	116	16294	73	29.9043	1	1	1	1	3	4	4
Boshoff, Chris	Pfizer Inc.	usa	166	1994	2018	24	9	28	90	19	76	62	17927	73	20.0323	1	1	2	1	2	3	3
Drosten, Christian	Charité – Universitätsmedizin Berlin	deu	371	1998	2020	22	6	28	109	22	262	81	20297	73	21.2796	2	2	1	1	2	4	3
Criswell, Lindsey A.	University of California, San Francisco	usa	224	1990	2020	30	3	25	86	22	138	61	21353	73	20.7924	1	1	2	1	2	4	3
Pybus, Oliver G.	University of Oxford	gbr	268	1999	2020	21	1	19	76	18	192	57	22394	73	23.6984	2	2	1	1	2	4	3
McCullough, Marjorie L.	American Cancer Society	usa	221	1991	2020	29	4	37	60	33	161	23	20256	73	20.399	3	1	2	1	3	4	2
Soriano, Joan B.	Hospital Universitario de la Princesa	esp	321	1995	2020	25	10	69	130	59	191	61	26281	73	19.5972	1	1	1	2	3	4	3
Roberts, Lewis R.	Mayo Clinic	usa	330	1991	2020	29	8	25	127	17	203	102	18239	73	19.6523	1	1	2	1	2	4	4
He, Yong	Beijing Normal University	chn	244	2004	2019	15	3	14	80	11	164	66	22849	73	23.3674	1	2	4	1	2	4	3
Robbins, Paul F.	National Cancer Institute	usa	163	1990	2020	30	4	18	45	14	118	27	24778	73	16.8794	1	1	2	1	2	4	2
Sirlin, Claude B.	University of California, San Diego	usa	335	1997	2020	23	8	22	156	14	179	134	17712	73	23.154	1	2	2	1	2	4	4
Levine, Bruce L.	University of Pennsylvania Perelman School of Medicine	usa	175	1995	2020	25	4	16	38	12	137	22	24747	73	15.6382	1	1	2	1	2	4	2
Weedon, Michael N.	University of Exeter Medical School	gbr	207	1994	2020	26	2	21	40	19	167	19	41009	73	10.6956	1	1	1	1	2	4	2
Chatterjee, Nilanjan	Johns Hopkins University	usa	312	1999	2020	21	2	28	89	26	223	61	23205	73	20.9461	1	2	2	1	2	4	3
Corella, Dolores	University of Valencia	esp	461	1991	2020	29	4	56	129	52	332	73	22671	73	22.0077	1	1	1	1	3	5	3
O'Byrne, Kenneth	Trinity College Dublin	irl	343	1992	2020	28	2	41	137	39	206	96	24446	73	25.7006	1	1	1	1	3	4	3
Walz, Thomas	Rockefeller University	usa	193	1993	2020	27	1	10	72	9	121	62	20242	73	25.9591	2	1	2	1	1	4	3
Khang, Young Ho	Seoul National University College of Medicine	kor	211	2001	2020	19	7	38	76	31	135	38	55566	73	14.6867	1	2	4	1	3	4	3
Leibovich, Bradley C.	Mayo Clinic	usa	357	1996	2020	24	3	22	92	19	265	70	18743	73	23.9113	1	2	2	1	2	4	3
Kivipelto, Miia	Karolinska Institutet	swe	271	1996	2020	24	1	30	87	29	184	57	33755	73	19.8683	1	2	1	1	2	4	3
Susin, Santos A.	Sorbonne Universite	fra	132	1992	2019	27	0	12	41	12	91	29	28597	73	15.7833	2	1	1	1	2	3	2
Aronica, Eleonora	Universiteit van Amsterdam	nld	403	1990	2020	30	2	59	134	57	269	75	19662	73	27.7994	1	1	1	1	3	4	3
Radtke, Freddy	Ecole Polytechnique Fédérale de Lausanne	che	159	1993	2020	27	2	18	62	16	97	44	18927	73	22.2652	1	1	1	1	2	3	3
Xu, A.	The University of Hong Kong	hkg	377	1998	2019	21	0	17	82	17	295	65	19038	73	25.2408	1	2	4	1	2	4	3
Kleinman, Ken P.	University of Massachusetts Amherst	usa	262	1994	2020	26	3	16	28	13	234	12	17782	73	25.3711	1	1	2	1	2	4	2
Jensen, Lars J.	Københavns Universitet	dnk	197	1998	2020	22	1	19	50	18	147	31	34621	73	20.8724	2	2	1	1	2	4	3
Wright, Linda L.	National Institute of Child Health and Human Development	usa	222	1991	2018	27	5	10	49	5	173	39	24826	73	16.0929	1	1	2	1	1	4	3
Kleeff, Jorg	Martin-Universität Halle-Wittenberg	deu	423	1996	2020	24	1	54	136	53	287	82	19214	73	26.0321	1	2	1	1	3	4	3
Fernández, G.	Radboud University Nijmegen Medical Centre	nld	308	1996	2020	24	0	20	151	20	157	131	17040	73	27.1476	1	2	1	1	2	4	4
Liu, X. Shirley	Harvard T.H. Chan School of Public Health	usa	175	2005	2020	15	1	3	69	2	106	66	22077	73	16.8783	2	2	2	1	1	4	3
Poon, Leo L.M.	The University of Hong Kong Li Ka Shing Faculty of Medicine	chn	214	1998	2020	22	1	30	79	29	135	49	22462	73	17.863	2	2	4	1	2	4	3
Hulshoff Pol, Hilleke E.	University Medical Center Utrecht	nld	228	1994	2020	26	2	20	77	18	151	57	18903	73	22.1195	1	1	1	1	2	4	3
Philpott, Dana J.	University of Toronto	can	210	1992	2019	27	0	21	76	21	134	55	19412	73	22.0459	1	1	2	1	2	4	3
Casas, Juan Pablo	VA Boston Healthcare System	usa	246	2001	2020	19	1	15	52	14	194	37	31124	73	13.3198	1	2	2	1	2	4	3
Bakker, Stephan J.L.	University of Groningen, University Medical Center Groningen	nld	621	1995	2020	25	4	26	159	22	462	133	25919	73	23.8329	1	1	1	1	2	5	4
Abrams, K. R.	University of Leicester	gbr	264	1991	2020	29	1	8	47	7	217	39	20111	73	26.545	1	1	1	1	1	4	3
Panageas, Katherine S.	Memorial Sloan-Kettering Cancer Center	usa	244	1996	2020	24	1	12	38	11	206	26	16873	73	18.9459	1	2	2	1	2	4	2
Angulo, Paul	UK Albert B. Chandler Hospital	usa	172	1998	2016	18	20	58	95	38	77	37	23767	72	31.1337	1	2	2	2	3	3	3
Hofmann, Stefan G.	Boston University	usa	403	1994	2020	26	43	146	281	103	122	135	20984	72	38.7481	5	1	2	3	4	4	4
Laland, Kevin N.	University of St Andrews	gbr	225	1990	2020	30	19	72	187	53	38	115	17322	72	38.994	5	1	1	2	3	3	4
Mogil, Jeffrey S.	McGill University	can	229	1992	2020	28	21	65	143	44	86	78	18399	72	30.2084	1	1	2	2	3	3	3
Ahima, Rexford S.	Johns Hopkins University	usa	205	1990	2020	30	31	65	111	34	94	46	25462	72	29.9648	1	1	2	3	3	3	3
Keltner, Dacher	University of California, Berkeley	usa	178	1993	2020	27	7	36	129	29	49	93	22775	72	32.9802	5	1	2	1	2	3	3
Dodick, David W.	Mayo Clinic Scottsdale-Phoenix, Arizona	usa	450	1992	2020	28	67	132	262	65	188	130	24133	72	36.4936	1	1	2	3	3	4	4
Bulun, Serdar E.	Northwestern University Feinberg School of Medicine	usa	246	1993	2020	27	26	74	206	48	40	132	17064	72	28.8567	1	1	2	2	3	3	4
Reis e Sousa, Caetano	The Francis Crick Institute	gbr	130	1993	2019	26	9	19	100	10	30	81	24872	72	23.415	1	1	1	1	2	3	3
Walsh, Vincent	UCL	gbr	288	1992	2020	28	17	34	163	17	125	129	21331	72	35.6455	1	1	1	2	2	4	4
Spencer, J. P.E.	University of Reading	gbr	203	1994	2020	26	12	40	121	28	82	81	17378	72	28.7976	2	1	1	2	2	3	3
Targher, Giovanni	University and Azienda Ospedaliera Universitaria Integrata of Verona	ita	413	1993	2020	27	19	118	236	99	177	118	22138	72	31.9506	1	1	1	2	3	4	4
Call, Josep	Max Planck Institute for Evolutionary Anthropology	deu	333	1994	2019	25	27	48	169	21	164	121	20108	72	39.3535	5	1	1	2	2	4	4
Nagueh, Sherif F.	Methodist Hospital Houston	usa	225	1995	2020	25	27	83	144	56	81	61	22953	72	21.9424	1	1	2	2	3	3	3
Prigerson, Holly G.	Weill Cornell Medicine	usa	323	1992	2020	28	6	46	203	40	120	157	20478	72	31.1026	1	1	2	1	3	4	4
Bushby, Katharine	Newcastle University, United Kingdom	gbr	367	1991	2019	28	23	54	131	31	236	77	20440	72	28.0201	1	1	1	2	3	4	3
Epel, Elissa S.	University of California, San Francisco	usa	273	1993	2020	27	5	24	112	19	161	88	20794	72	26.5611	1	1	2	1	2	4	3
Elwyn, Glyn	The Dartmouth Institute for Health Policy and Clinical Practice	usa	431	1994	2020	26	13	98	262	85	169	164	19699	72	32.9872	3	1	2	2	3	4	4
Ferguson, Neil M.	Imperial College London	gbr	264	1993	2020	27	5	52	129	47	135	77	21717	72	28.0234	2	1	1	1	3	4	3
Holmes, Andrew	National Institute on Alcohol Abuse and Alcoholism	usa	208	1997	2020	23	13	39	140	26	68	101	14628	72	28.822	1	2	2	2	2	3	4
Hollander, Judd E.	Thomas Jefferson University	usa	461	1991	2020	29	26	86	237	60	224	151	21594	72	30.0991	1	1	2	2	3	4	4
Hariri, Ahmad R.	Duke University	usa	181	1998	2019	21	8	30	92	22	89	62	22703	72	23.671	1	2	2	1	2	3	3
Scorrano, Luca	Università degli Studi di Padova	ita	187	1994	2020	26	13	26	107	13	80	81	24348	72	26.0951	2	1	1	2	2	3	3
Zuberbier, Torsten	Charité – Universitätsmedizin Berlin	deu	528	1992	2020	28	22	88	220	66	308	132	23931	72	25.0867	1	1	1	2	3	5	4
Khan, K. S.	Barts and The London School of Medicine and Dentistry	gbr	578	1990	2020	30	50	107	343	57	235	236	21614	72	32.823	1	1	1	3	3	4	4
McGonagle, Dennis	University of Leeds	gbr	366	1997	2020	23	4	64	183	60	183	119	18421	72	26.6646	1	2	1	1	3	4	4
Brandes, Ralf P.	Goethe-Universität Frankfurt am Main	deu	255	1992	2020	28	21	58	111	37	144	53	16992	72	26.9681	1	1	1	2	3	4	3
Panagiotakos, Demosthenes	Harokopio University	grc	788	2000	2020	20	10	122	291	112	497	169	28693	72	32.8454	1	2	1	2	4	5	4
Paulsen, Jane S.	University of Iowa Carver College of Medicine	usa	298	1990	2020	30	6	37	120	31	178	83	17683	72	24.9985	1	1	2	1	3	4	3
Soslow, Robert A.	Memorial Sloan-Kettering Cancer Center	usa	358	1992	2020	28	13	43	136	30	222	93	19162	72	28.634	1	1	2	2	3	4	3
Maertens, Johan	KU Leuven– University Hospital Leuven	bel	354	1996	2020	24	9	70	105	61	249	35	25620	72	18.0614	1	2	1	1	3	4	3
Cesari, Matteo	Università degli Studi di Milano	ita	444	2001	2020	19	7	70	166	63	278	96	21420	72	23.3176	1	2	1	1	3	4	3
Mathurin, Philippe	CHU Lille	fra	289	1991	2020	29	15	50	105	35	184	55	20040	72	17.8866	1	1	1	2	3	4	3
Langer, Thomas	Max Planck Institute for Biology of Ageing	deu	189	1991	2019	28	2	20	106	18	83	86	16012	72	28.9668	2	1	1	1	2	3	3
Slack, Frank J.	Harvard Medical School	usa	193	1991	2020	29	6	16	143	10	50	127	33058	72	31.2922	2	1	2	1	2	3	4
Di Santo, James P.	Institut Pasteur, Paris	fra	230	1993	2020	27	11	22	97	11	133	75	18514	72	25.3477	1	1	1	2	2	4	3
Batty, G. David	UCL	gbr	451	2000	2020	20	3	113	213	110	238	100	17496	72	31.5589	1	2	1	1	4	4	4
Abdollahi, Mohammad	Tehran University of Medical Sciences	irn	833	1994	2020	26	8	93	625	85	208	532	22307	72	38.419	1	1	4	1	3	4	5
Dörner, Thomas	Charité – Universitätsmedizin Berlin	deu	376	1991	2020	29	14	88	198	74	178	110	16621	72	27.9195	1	1	1	2	3	4	4
Felker, G. Michael	Duke Clinical Research Institute	usa	313	1992	2020	28	10	63	121	53	192	58	20775	72	21.9788	1	1	2	2	3	4	3
Auvinen, Anssi	Tampereen Yliopisto	fin	446	1992	2019	27	10	47	192	37	254	145	23692	72	27.6066	1	1	1	2	3	4	4
Rugo, Hope	UCSF Helen Diller Family Comprehensive Cancer Center	usa	405	1993	2020	27	87	143	206	56	199	63	25281	72	20.1365	1	1	2	3	3	4	3
Ouchi, Noriyuki	Nagoya University School of Medicine	jpn	170	1997	2018	21	2	23	57	21	113	34	37297	72	18.904	1	2	4	1	2	4	3
Neumann, Manuela	Universität Tübingen	deu	157	1992	2020	28	5	27	48	22	109	21	20216	72	15.2794	1	1	1	1	2	4	2
Gleeson, Joseph	Rady Children's Institute for Genomic Medicine	usa	235	1997	2020	23	4	13	138	9	97	125	15663	72	20.9453	2	2	2	1	1	3	4
Smith, Steven R.	Pennington Biomedical Research Center	usa	200	1996	2016	20	10	32	82	22	118	50	18123	72	22.3844	1	2	2	2	2	4	3
Ness, Andy R.	University of Bristol	gbr	330	1996	2020	24	4	39	100	35	230	61	25501	72	25.7353	1	2	1	1	3	4	3
Singh-Manoux, Archana	UCL	gbr	351	2000	2020	20	6	51	118	45	233	67	16519	72	25.2965	1	2	1	1	3	4	3
Riezman, Howard	Université de Genève	che	202	1990	2020	30	9	17	118	8	84	101	15893	72	31.2707	2	1	1	1	1	3	4
Haskó, György	Columbia University in the City of New York	usa	208	1995	2020	25	1	44	99	43	109	55	15645	72	25.719	1	1	2	1	3	4	3
Nishiyama, Nobuhiro	Tokyo Institute of Technology	jpn	230	1999	2020	21	4	31	43	27	187	12	17478	72	20.9709	1	2	4	1	2	4	2
Foxe, John J.	Albert Einstein College of Medicine of Yeshiva University	usa	261	1993	2020	27	2	27	152	25	109	125	17174	72	29.9336	1	1	2	1	2	4	4
Palace, Jacqueline	University of Oxford	gbr	283	1992	2020	28	12	35	102	23	181	67	19141	72	21.7831	1	1	1	2	2	4	3
Wood, David A.	The University of British Columbia	can	263	1994	2020	26	5	16	47	11	216	31	32770	72	13.003	1	1	2	1	2	4	3
Peters, Jeff H.	University Hospitals Case Medical Center	usa	309	1991	2019	28	24	53	133	29	176	80	17343	72	23.8291	1	1	2	2	2	4	3
Dunstan, David W.	Baker Heart and Diabetes Institute	aus	271	1997	2020	23	2	24	86	22	185	62	22285	72	21.2623	1	2	6	1	2	4	3
Torbenson, Michael	Mayo Clinic	usa	301	1992	2020	28	8	34	81	26	220	47	23242	72	21.9958	1	1	2	1	2	4	3
Lindblom, Annika	Karolinska University Hospital	swe	348	1990	2020	30	4	24	108	20	240	84	25749	72	17.7611	1	1	1	1	2	4	3
Kawai, Taro	Nara Institute of Science and Technology	jpn	131	1998	2019	21	1	22	42	21	89	20	49646	72	18.172	1	2	4	1	2	3	2
Kaufmann, Philipp A.	UniversitatsSpital Zurich	che	438	1992	2020	28	13	41	198	28	240	157	21165	72	19.9041	1	1	1	2	2	4	4
Austin, Christopher P.	National Center for Advancing Translational Sciences	usa	244	1990	2020	30	4	16	57	12	187	41	18706	72	19.6987	2	1	2	1	2	4	3
DeRisi, Joseph L.	University of California, San Francisco	usa	239	1994	2020	26	2	7	100	5	139	93	28749	72	21.6029	2	1	2	1	1	4	3
Mamdani, Muhammad	University of Toronto	can	468	1996	2020	24	5	32	111	27	357	79	21550	72	27.9178	1	2	2	1	2	5	3
Bennett, Derrick A.	University of Oxford	gbr	210	1999	2020	21	7	28	45	21	165	17	54259	72	12.8382	1	2	1	1	2	4	2
Kusuhara, Hiroyuki	University of Tokyo	jpn	285	1996	2020	24	4	33	65	29	220	32	13484	72	24.105	1	2	4	1	2	4	3
Davis, Peter G.	Royal Women's Hospital, Carlton	aus	437	1995	2020	25	2	25	182	23	255	157	18557	72	32.9447	1	1	6	1	2	4	4
Esposito, Katherine	Università degli Studi della Campania Luigi Vanvitelli	ita	330	1999	2020	21	0	127	230	127	100	103	20627	72	25.7299	1	2	1	1	4	4	4
Shmulevich, Ilya	Institute for Systems Biology	usa	243	1997	2020	23	4	37	93	33	150	56	38564	72	17.0095	2	2	2	1	3	4	3
Ming, Guo Li	University of Pennsylvania Perelman School of Medicine	usa	180	1997	2020	23	2	14	56	12	124	42	23886	72	19.9551	1	2	2	1	2	4	3
Rosand, Jonathan	Massachusetts General Hospital	usa	391	1997	2020	23	4	20	91	16	300	71	20512	72	20.6494	1	2	2	1	2	5	3
Andrews, Nick	Public Health England	gbr	387	1994	2020	26	3	24	61	21	326	37	18637	72	25.4524	2	1	1	1	2	5	3
Heath, Simon C.	Centro de Regulacion Genomica, Barcelona	esp	175	1995	2020	25	4	8	15	4	160	7	33485	72	12.5753	2	1	1	1	1	4	1
Pinder, Sarah	King's Health Partners	gbr	355	1990	2020	30	4	33	78	29	277	45	19601	72	23.9793	1	1	1	1	2	4	3
Ziegler, Andreas	Universität zu Lübeck	deu	353	1996	2014	18	11	52	130	41	223	78	28354	72	21.9203	1	2	1	2	3	4	3
Hemmer, Bernhard	Klinikum rechts der Isar der Technischen Universität München	deu	374	1995	2020	25	2	35	120	33	254	85	20681	72	22.5117	1	1	1	1	3	4	3
Pinton, Paolo	University of Ferrara	ita	284	1998	2020	22	2	19	113	17	171	94	22596	72	22.0145	2	2	1	1	2	4	3
Feldman, Howard	The University of British Columbia	can	205	1995	2020	25	3	35	84	32	121	49	36959	72	17.6191	1	1	2	1	3	4	3
Wenger, Neil	David Geffen School of Medicine at UCLA	usa	302	1990	2020	30	6	49	179	43	123	130	18264	72	22.9117	1	1	2	1	3	4	4
Geller, David A.	University of Pittsburgh Medical Center	usa	311	1992	2020	28	4	19	126	15	185	107	19871	72	24.9259	1	1	2	1	2	4	4
Bosetti, C.	Istituto di Ricerche Farmacologiche Mario Negri	ita	395	1998	2020	22	0	92	116	92	279	24	18871	72	28.6681	1	2	1	1	3	4	2
Welch, Ailsa A.	University of East Anglia, Faculty of Medicine and Health Sciences	gbr	207	1994	2020	26	3	24	41	21	166	17	17655	72	19.7996	2	1	1	1	2	4	2
Ärnlöv, Johan	Karolinska Institutet	swe	299	2000	2020	20	1	22	86	21	213	64	43023	72	15.9201	1	2	1	1	2	4	3
Tuveson, David A.	Cold Spring Harbor Laboratory	usa	181	1991	2020	29	1	15	92	14	89	77	33829	72	19.9426	1	1	2	1	2	3	3
Goodman, Shaun G.	Saint Michael's Hospital University of Toronto	can	359	1992	2019	27	4	27	114	23	245	87	22777	72	17.0623	1	1	2	1	2	4	3
Egan, J. M.	National Institute on Aging	usa	222	1991	2020	29	1	12	82	11	140	70	20875	72	21.1897	1	1	2	1	2	4	3
Jaber, Samir	Hopital Saint-Eloi	fra	450	1998	2020	22	1	57	205	56	245	148	18392	72	19.5226	1	2	1	1	3	4	4
Guan, Xin Yuan	Sun Yat-Sen University Cancer Center	chn	376	1990	2020	30	2	23	162	21	214	139	20171	72	22.893	1	1	4	1	2	4	4
Sundström, Johan	Uppsala Universitet	swe	280	1996	2020	24	4	36	76	32	204	40	22478	72	19.9513	1	2	1	1	3	4	3
Fritsche, Andreas	Universität Tübingen	deu	514	1992	2020	28	10	38	121	28	393	83	19335	72	24.6715	1	1	1	2	2	5	3
Jungbluth, Achim A.	Memorial Sloan-Kettering Cancer Center	usa	239	1996	2020	24	1	18	51	17	188	33	19218	72	18.1595	1	2	2	1	2	4	3
Izopet, Jacques	Hôpital Purpan	fra	536	1992	2020	28	11	38	214	27	322	176	19297	72	23.9903	2	1	1	2	2	5	4
Franke, Barbara	Radboud University Nijmegen Medical Centre	nld	396	1996	2020	24	2	17	52	15	344	35	22887	72	20.3097	1	2	1	1	2	5	3
Zanobetti, Antonella	Harvard T.H. Chan School of Public Health	usa	200	1996	2020	24	0	31	51	31	149	20	16504	72	24.5851	2	2	2	1	3	4	2
Alyea, Edwin P.	Dana-Farber Cancer Institute	usa	227	1994	2020	26	5	17	38	12	189	21	14724	72	13.9666	1	1	2	1	2	4	2
Corvin, Aiden	Trinity College Dublin	irl	267	2000	2020	20	4	19	49	15	218	30	33061	72	12.2995	1	2	1	1	2	4	3
von Moltke, Lisa	Alkermes, Inc.	usa	225	1990	2020	30	4	46	82	42	143	36	13607	72	26.7649	1	1	2	1	3	4	3
Shi, Xianglin	University of Kentucky College of Medicine	usa	289	1995	2020	25	0	8	132	8	157	124	17233	72	29.5462	2	1	2	1	1	4	4
De Smedt, Stefaan	Universiteit Gent	bel	360	1993	2020	27	3	14	89	11	271	75	18601	72	29.0451	1	1	1	1	2	4	3
Stone, Katie L.	California Pacific Medical Center	usa	272	1991	2020	29	0	16	67	16	205	51	20376	72	21.8807	1	1	2	1	2	4	3
De Bacquer, Dirk	Universiteit Gent	bel	378	1992	2020	28	0	20	58	20	320	38	32256	72	25.57	1	1	1	1	2	5	3
Chaiworapongsa, Tinnakorn	National Institute of Child Health and Human Development	usa	276	2001	2016	15	0	30	51	30	225	21	16814	72	21.0353	1	2	2	1	3	4	2
Behrens, Timothy W.	Genentech Incorporated	usa	167	1993	2019	26	1	6	56	5	111	50	19776	72	14.5593	1	1	2	1	1	4	3
Maren, Stephen	Texas A&M University	usa	155	1991	2020	29	30	57	130	27	25	73	15936	71	39.6979	1	1	2	3	2	2	3
Feldman, Ruth	IDC	isr	213	1996	2020	24	22	72	157	50	56	85	14430	71	39.2702	5	2	4	2	3	3	3
Keeling, Patrick J.	The University of British Columbia	can	286	1994	2020	26	25	66	226	41	60	160	17811	71	41.0049	2	1	2	2	3	3	4
Young, Terry	University of Wisconsin School of Medicine and Public Health	usa	132	1991	2019	28	10	30	59	20	73	29	43896	71	22.4804	1	1	2	2	2	3	2
Dayan, Peter	Max Planck Institute for Biological Cybernetics	deu	292	1991	2020	29	23	57	159	34	133	102	34082	71	38.5399	1	1	1	2	3	4	4
Legro, Richard S.	Penn State College of Medicine	usa	386	1992	2020	28	74	140	217	66	169	77	23115	71	30.0096	1	1	2	3	3	4	3
Kent, W. James	University of California, Santa Cruz	usa	98	2000	2020	20	2	8	40	6	58	32	73106	71	9.32755	2	2	2	1	1	3	3
Pulendran, Bali	Emory University	usa	179	1990	2020	30	11	36	104	25	75	68	24585	71	25.9404	1	1	2	2	2	3	3
Zhang, Zhong Yin	Purdue University College of Pharmacy	usa	262	1990	2020	30	13	39	158	26	104	119	15518	71	35.2382	2	1	2	2	2	4	4
Grandis, Jennifer R.	University of California, San Francisco	usa	288	1992	2017	25	4	38	164	34	124	126	20313	71	32.0547	1	1	2	1	3	4	4
Berry, Daniel J.	Mayo Clinic	usa	318	1991	2020	29	45	76	185	31	133	109	16859	71	34.6528	1	1	2	3	3	4	4
Spanagel, Rainer	Universität Heidelberg	deu	323	1990	2020	30	23	67	177	44	146	110	18184	71	30.7548	1	1	1	2	3	4	4
Jha, Ashish K.	Harvard T.H. Chan School of Public Health	usa	359	1995	2020	25	63	122	296	59	63	174	17917	71	32.9058	1	1	2	3	3	3	4
Petticrew, Mark	London School of Hygiene & Tropical Medicine	gbr	304	1991	2020	29	20	82	144	62	160	62	27880	71	29.8473	3	1	1	2	3	4	3
Sands, B.	Icahn School of Medicine at Mount Sinai	usa	248	1993	2020	27	26	65	125	39	123	60	25155	71	25.1093	1	1	2	2	3	4	3
Rubia, Katya	King's College London	gbr	182	1997	2020	23	11	53	117	42	65	64	15407	71	25.6266	1	2	1	2	3	3	3
Guskiewicz, Kevin	Medical College of Wisconsin	usa	198	1993	2020	27	13	39	115	26	83	76	19340	71	30.8606	1	1	2	2	2	3	3
Ware, Lorraine B.	Vanderbilt University Medical Center	usa	308	1998	2020	22	15	53	143	38	165	90	20201	71	25.8874	1	2	2	2	3	4	3
McDermott, Mary M.	Northwestern University Feinberg School of Medicine	usa	292	1994	2020	26	19	139	175	120	117	36	52854	71	21.3379	1	1	2	2	4	4	3
Walker, Brian R.	Newcastle University, United Kingdom	gbr	311	1991	2020	29	14	52	147	38	164	95	19251	71	31.9634	1	1	1	2	3	4	3
Foster, Timothy J.	Trinity College Dublin	irl	201	1993	2019	26	11	16	82	5	119	66	16525	71	30.0515	2	1	1	2	1	4	3
Swanton, Charles	The Francis Crick Institute	gbr	261	1997	2020	23	8	33	145	25	116	112	28463	71	22.7625	1	2	1	1	2	4	4
Serretti, Alessandro	Alma Mater Studiorum Università di Bologna	ita	645	1994	2020	26	11	157	417	146	228	260	20866	71	35.6425	1	1	1	2	4	4	4
Douketis, James	McMaster University	can	315	1995	2020	25	29	101	181	72	134	80	20472	71	23.9164	1	1	2	2	3	4	3
Asahara, Takayuki	Tokai University School of Medicine	jpn	234	1994	2020	26	6	21	125	15	109	104	38812	71	21.7935	1	1	4	1	2	4	4
Nobre, Anna Christina	University of Oxford	gbr	232	1993	2020	27	4	31	134	27	98	103	18054	71	31.0361	1	1	1	1	2	3	4
Barouch, Dan H.	Beth Israel Deaconess Medical Center	usa	268	1994	2020	26	8	51	161	43	107	110	20185	71	22.9433	2	1	2	1	3	4	4
Thum, Thomas	Medizinische Hochschule Hannover (MHH)	deu	339	2000	2020	20	14	62	210	48	129	148	20055	71	27.5928	1	2	1	2	3	4	4
Muir, Tom W.	Princeton University	usa	216	1993	2020	27	10	17	147	7	69	130	17239	71	33.8588	2	1	2	2	1	3	4
Fleisher, Lee A.	University of Pennsylvania Perelman School of Medicine	usa	395	1991	2017	26	107	173	286	66	109	113	20833	71	25.0691	1	1	2	4	3	4	4
Nissen, Poul	Aarhus Universitet	dnk	262	1991	2020	29	16	44	118	28	144	74	20150	71	28.0111	2	1	1	2	2	4	3
Müller, Daniel J.	ETH Zürich	che	284	1992	2020	28	3	35	182	32	102	147	16807	71	32.9543	2	1	1	1	3	4	4
Adsay, Volkan	Koç Üniversitesi	tur	325	1991	2020	29	9	49	151	40	174	102	22559	71	25.9449	1	1	4	1	3	4	4
Üstün, Tevfik Bedirhan	Organisation Mondiale de la Santé	che	173	1992	2016	24	12	38	74	26	99	36	32121	71	21.7352	1	1	1	2	2	3	3
Harbarth, Stephan	Hôpitaux universitaires de Genève	che	420	1996	2020	24	12	79	186	67	234	107	24670	71	27.1484	2	2	1	2	3	4	4
Schiöth, Helgi B.	Uppsala Universitet	swe	442	1995	2020	25	2	43	257	41	185	214	20201	71	32.9706	1	1	1	1	3	4	4
Ferlay, Jacques	International Agency for Research on Cancer	fra	137	1992	2020	28	2	19	45	17	92	26	133923	71	18.6486	1	1	1	1	2	3	2
Ikizler, T. Alp	Vanderbilt University Medical Center	usa	323	1994	2020	26	27	59	154	32	169	95	28641	71	26.4878	1	1	2	2	3	4	3
DeBerardinis, Ralph J.	UT Southwestern Medical Center	usa	193	1996	2020	24	6	20	57	14	136	37	25600	71	19.1357	1	2	2	1	2	4	3
Reck, Martin	German Center for Lung Research	deu	357	1990	2020	30	12	89	174	77	183	85	29576	71	17.2277	1	1	1	2	3	4	3
Schmelz, Martin	Universitätsklinikum Mannheim	deu	291	1992	2020	28	29	48	125	19	166	77	15448	71	27.8081	1	1	1	2	2	4	3
Sisodiya, Sanjay M.	UCL Queen Square Institute of Neurology	gbr	350	1994	2020	26	19	57	165	38	185	108	18005	71	23.9903	1	1	1	2	3	4	4
Seeley, William W.	University of California, San Francisco	usa	258	1997	2020	23	7	22	66	15	192	44	25364	71	16.3699	1	2	2	1	2	4	3
Wirtz, Denis	Johns Hopkins University	usa	238	1992	2020	28	11	20	138	9	100	118	16160	71	31.2159	2	1	2	2	1	4	4
Clark, Luke	The University of British Columbia	can	213	2000	2020	20	8	42	93	34	120	51	15818	71	25.1328	1	2	2	1	3	4	3
Lamarche, Benoit	Université Laval	can	367	1992	2020	28	5	33	136	28	231	103	23280	71	24.9889	2	1	2	1	2	4	4
Klein, Christine	Universität zu Lübeck	deu	554	1995	2020	25	14	73	219	59	335	146	21523	71	26.9829	1	1	1	2	3	5	4
Wang, Xiaohong	Northeast Normal University	chn	844	1990	2020	30	12	254	381	242	463	127	22382	71	28.9982	1	1	4	2	4	5	4
Iung, Bernard	Hôpital Bichat-Claude-Bernard AP-HP	fra	424	1991	2020	29	27	81	113	54	311	32	38429	71	18.5292	1	1	1	2	3	5	3
Zucman-Rossi, Jessica	Sorbonne Universite	fra	330	1991	2020	29	5	20	126	15	204	106	25568	71	20.8193	1	1	1	1	2	4	4
Majumdar, Sumit R.	University of Alberta	can	397	1996	2020	24	12	66	164	54	233	98	18597	71	28.8542	1	2	2	2	3	4	3
Covas, María Isabel	CIBER Fisiopatología de la Obesidad y Nutrición	esp	228	1992	2020	28	4	26	54	22	174	28	18649	71	18.488	2	1	1	1	2	4	2
Giugliano, Robert P.	Harvard Medical School	usa	409	1995	2020	25	7	52	167	45	242	115	25985	71	21.0285	1	1	2	1	3	4	4
Künzli, Nino	Swiss Tropical and Public Health Institute (Swiss TPH)	che	281	1990	2017	27	20	55	112	35	169	57	18405	71	19.1145	1	1	1	2	3	4	3
Ramos-Casals, Manuel	Universitat de Barcelona	esp	292	1998	2019	21	5	107	160	102	132	53	16076	71	22.8331	1	2	1	1	4	4	3
Whelan, Tim J.	McMaster University	can	213	1992	2020	28	4	37	85	33	128	48	30678	71	17.9126	1	1	2	1	3	4	3
Shia, Jinru	Memorial Sloan-Kettering Cancer Center	usa	269	2001	2020	19	3	31	53	28	216	22	14123	71	18.9895	1	2	2	1	2	4	2
Eberl, Leo	University of Zurich	che	207	1992	2020	28	3	18	75	15	132	57	15845	71	23.6984	2	1	1	1	2	4	3
Wei, John T.	University of Michigan Medical School	usa	342	1994	2019	25	9	27	137	18	205	110	23755	71	24.7457	1	1	2	1	2	4	4
Wactawski-Wende, Jean	University at Buffalo, The State University of New York	usa	399	1992	2020	28	1	8	81	7	318	73	22921	71	19.8998	1	1	2	1	1	5	3
Sievänen, Harri	UKK Institute Finland	fin	339	1991	2020	29	8	36	112	28	227	76	16375	71	27.7485	1	1	1	1	2	4	3
Castro, Mario	Washington University School of Medicine in St. Louis	usa	274	1991	2020	29	4	39	86	35	188	47	18889	71	18.509	1	1	2	1	3	4	3
Ghossein, Ronald A.	Memorial Sloan-Kettering Cancer Center	usa	233	1991	2020	29	3	25	62	22	171	37	16073	71	20.7705	1	1	2	1	2	4	3
Kazerooni, Ella	Michigan Medicine	usa	386	1990	2019	29	10	34	131	24	255	97	21076	71	22.4808	1	1	2	2	2	4	3
Siu, Lillian L.	University of Toronto	can	327	1995	2020	25	5	29	132	24	195	103	17842	71	25.4795	1	1	2	1	2	4	4
Allen, Peter J.	Memorial Sloan-Kettering Cancer Center	usa	377	1995	2020	25	9	37	124	28	253	87	19111	71	20.5528	1	1	2	1	2	4	3
Edmunds, W. J.	London School of Hygiene & Tropical Medicine	gbr	273	1993	2020	27	1	23	119	22	154	96	15159	71	29.7898	2	1	1	1	2	4	3
Jarvik, Gail P.	University of Washington Medical Center	usa	316	1993	2020	27	4	24	96	20	220	72	17570	71	19.9966	2	1	2	1	2	4	3
Christie, Jason D.	University of Pennsylvania Perelman School of Medicine	usa	292	1998	2020	22	5	27	104	22	188	77	18732	71	19.4935	1	2	2	1	2	4	3
Jaffee, Elizabeth	The Sidney Kimmel Comprehensive Cancer Center	usa	247	1992	2020	28	2	13	96	11	151	83	23321	71	23.6355	1	1	2	1	2	4	3
Michael, Nelson L.	Walter Reed Army Institute of Research	usa	384	1991	2020	29	9	29	68	20	316	39	18895	71	16.6568	2	1	2	1	2	5	3
Sampson, John H.	Duke University Medical Center	usa	302	1992	2020	28	7	48	182	41	120	134	16875	71	20.0749	1	1	2	1	3	4	4
Smith, David L.	University of Washington, Seattle	usa	222	1997	2019	22	3	28	64	25	158	36	21560	71	23.5032	1	2	2	1	2	4	3
van der Burg, Sjoerd H.	Leiden University Medical Center - LUMC	nld	283	1993	2020	27	5	26	96	21	187	70	15863	71	20.9577	1	1	1	1	2	4	3
Ninomiya, Toshiharu	Kyushu University, Faculty of Medical Sciences	jpn	352	1997	2020	23	10	33	76	23	276	43	24546	71	16.9925	1	2	4	2	2	4	3
Schwarz, Edward M.	University of Rochester	usa	327	1993	2020	27	3	20	99	17	228	79	17826	71	27.8583	1	1	2	1	2	4	3
Goulder, Philip	University of KwaZulu-Natal	zaf	262	1990	2020	30	2	31	114	29	148	83	23427	71	17.29	2	1	5	1	2	4	3
Vandesompele, Jo	Universiteit Gent	bel	283	1998	2020	22	0	11	85	11	198	74	38680	71	18.9884	1	2	1	1	2	4	3
Abdel-Wahab, Omar	Memorial Sloan-Kettering Cancer Center	usa	237	2003	2020	17	3	28	80	25	157	52	20535	71	17.6622	1	2	2	1	2	4	3
Rothenbacher, D.	Universität Ulm	deu	379	1995	2020	25	2	61	126	59	253	65	38905	71	24.6918	1	1	1	1	3	4	3
Rocha, Vanderson	Universidade de Sao Paulo - USP	bra	346	1997	2020	23	1	25	111	24	235	86	18245	71	19.9962	1	2	3	1	2	4	3
Teixeira, Mauro Martins	Universidade Federal de Minas Gerais	bra	646	1993	2020	27	2	34	195	32	451	161	21567	71	30.7958	1	1	3	1	3	5	4
Bieche, Ivan	Institut Curie	fra	399	1990	2020	30	2	56	110	54	289	54	16242	71	23.1559	1	1	1	1	3	4	3
Rogaeva, Ekaterina	University of Toronto	can	278	1992	2020	28	3	15	60	12	218	45	26912	71	13.9125	1	1	2	1	2	4	3
Al-Chalabi, Ammar	University of Bristol	gbr	284	1994	2020	26	4	35	106	31	178	71	21169	71	19.2475	1	1	1	1	3	4	3
Hommes, Daniel W.	Leiden University Medical Center - LUMC	nld	288	1990	2020	30	5	33	113	28	175	80	20243	71	21.5105	1	1	1	1	2	4	3
Putter, Hein	Leiden University Medical Center - LUMC	nld	466	1996	2020	24	1	21	54	20	412	33	26338	71	24.2198	1	2	1	1	2	5	3
Olsen, Jesper V.	University of Copenhagen, Faculty of Health Sciences	dnk	184	2000	2019	19	0	14	50	14	134	36	29471	71	18.957	2	2	1	1	2	4	3
de Lédinghen, Victor	Hopital Haut-Lévêque C.H.U de Bordeaux	fra	303	1994	2020	26	14	61	128	47	175	67	22782	71	13.9874	1	1	1	2	3	4	3
Liu, Chi Leung	The University of Hong Kong	hkg	194	1994	2016	22	1	45	57	44	137	12	17283	71	22.1107	1	1	4	1	3	4	2
Gansevoort, Ron T.	University of Groningen, University Medical Center Groningen	nld	447	1990	2020	30	0	39	146	39	301	107	27645	71	23.1626	1	1	1	1	3	5	4
Davies, Faith	NYU Langone Health	usa	274	1996	2020	24	1	17	65	16	209	48	19287	71	16.9546	1	2	2	1	2	4	3
Yu, Jun	Chinese University of Hong Kong	hkg	393	1999	2020	21	1	39	167	38	226	128	20289	71	22.9024	1	2	4	1	3	4	4
Zamzami, Naoufal	Stabilité génétique et oncogenèse	fra	99	1994	2019	25	0	17	18	17	81	1	29929	71	14.6582	1	1	1	1	2	3	1
Bekker, Linda G.	University of Cape Town	zaf	451	1997	2020	23	35	69	165	34	286	96	19811	71	22.6194	2	2	5	3	3	4	3
Kyvik, Kirsten O.	Syddansk Universitet	dnk	341	1990	2020	30	4	15	54	11	287	39	24493	71	25.9077	1	1	1	1	2	4	3
Zhao, Keji	National Heart, Lung, and Blood Institute	usa	195	1993	2020	27	0	4	80	4	115	76	24876	71	20.8221	2	1	2	1	1	4	3
Losina, E.	Brigham and Women's Hospital	usa	430	1996	2020	24	1	46	162	45	268	116	18372	71	23.9746	1	2	2	1	3	4	4
Bierma-Zeinstra, Sita M.A.	Erasmus MC	nld	459	1998	2020	22	1	18	161	17	298	143	21242	71	27.8348	1	2	1	1	2	4	4
Arden, Nigel K.	University of Oxford	gbr	359	1993	2020	27	1	25	103	24	256	78	24717	71	20.9516	1	1	1	1	2	4	3
Martus, Peter	Universität Tübingen	deu	466	1993	2020	27	9	21	63	12	403	42	21471	71	25.8407	1	1	1	1	2	5	3
Stephens, Phil J.	Foundation Medicine, Inc.	usa	246	2002	2020	18	0	7	28	7	218	21	38944	71	10.3826	1	2	2	1	1	4	2
Shay, David K.	National Center for Immunization and Respiratory Diseases	usa	187	1994	2019	25	0	8	53	8	134	45	23425	71	15.9503	2	1	2	1	1	4	3
Dal Maso, Luigino	IRCCS Centro Di Riferimento Oncologico Aviano	ita	339	1993	2019	26	0	51	68	51	271	17	18161	71	18.7255	1	1	1	1	3	4	2
Kim, Kwangmeyung	Korea Institute of Science and Technology	kor	301	2000	2020	20	2	14	79	12	222	65	17885	71	21.6006	1	2	4	1	2	4	3
Lu, Ying	Stanford Cancer Institute	usa	200	1991	2020	29	0	16	41	16	159	25	16087	71	20.7781	1	1	2	1	2	4	2
Petry, Nancy M.	School of Medicine	usa	367	1991	2019	28	48	148	305	100	62	157	19549	70	46.8158	3	1	2	3	4	3	4
Perneger, Thomas	Hôpitaux universitaires de Genève	che	391	1991	2020	29	25	102	220	77	171	118	22779	70	35.8306	1	1	1	2	3	4	4
Lemmon, Mark A.	Yale University	usa	150	1992	2019	27	10	33	78	23	72	45	20057	70	29.6907	2	1	2	2	2	3	3
Stone, John H.	Massachusetts General Hospital	usa	343	1994	2020	26	31	78	204	47	139	126	24537	70	27.9013	1	1	2	3	3	4	4
Fang, Ferric C.	University of Washington School of Medicine	usa	242	1990	2020	30	15	58	157	43	85	99	17451	70	31.9603	2	1	2	2	3	3	3
Lieberman, Matthew D.	University of California, Los Angeles	usa	175	2000	2020	20	15	34	108	19	67	74	17118	70	31.6163	5	2	2	2	2	3	3
Braver, Todd S.	Washington University in St. Louis	usa	164	1994	2020	26	3	24	114	21	50	90	27561	70	28.5265	5	1	2	1	2	3	3
Küppers, Ralf	Universität Duisburg-Essen	deu	264	1991	2020	29	29	66	145	37	119	79	18198	70	27.5975	1	1	1	2	3	4	3
Jeukendrup, Asker E.	Loughborough University	gbr	205	1992	2020	28	19	61	139	42	66	78	14444	70	37.6869	1	1	1	2	3	3	3
Carr, A.	St. Vincent's Hospital Sydney	aus	293	1990	2020	30	16	71	144	55	149	73	22880	70	25.2768	2	1	6	2	3	4	3
Briggs, Andrew H.	London School of Hygiene & Tropical Medicine	gbr	292	1994	2020	26	12	56	107	44	185	51	18184	70	28.9074	3	1	1	2	3	4	3
Bäckhed, Fredrik	University of Copenhagen, Faculty of Health Sciences	dnk	129	2000	2020	20	8	26	72	18	57	46	33903	70	22.9558	1	2	1	1	2	3	3
Moore, Jason H.	University of Pennsylvania Perelman School of Medicine	usa	452	1993	2020	27	25	75	267	50	185	192	21239	70	29.4051	2	1	2	2	3	4	4
Klein, Christoph	Klinikum der Universität München	deu	311	1993	2020	27	25	47	142	22	169	95	17939	70	23.9434	1	1	1	2	2	4	3
Tramèr, Martin R.	Hôpitaux universitaires de Genève	che	202	1992	2020	28	28	55	141	27	61	86	17696	70	28.984	1	1	1	2	2	3	3
Miner, Jeffrey H.	Washington University School of Medicine in St. Louis	usa	226	1990	2020	30	21	40	103	19	123	63	16231	70	30.6983	1	1	2	2	2	4	3
Wolf, Oliver Tobias	Ruhr-Universitat Bochum	deu	277	1996	2020	24	12	40	160	28	117	120	16813	70	33.9618	1	2	1	2	2	4	4
Björnsson, Einar S.	Landspitali University Hospital	isl	333	1994	2020	26	22	86	220	64	113	134	15651	70	31.4866	1	1	1	2	3	4	4
Christopoulos, Arthur	Monash Institute of Pharmaceutical Sciences	aus	322	1993	2020	27	9	37	124	28	198	87	18548	70	31.9852	1	1	6	1	2	4	3
Tsimikas, Sotirios	University of California, San Diego	usa	276	1995	2020	25	18	52	171	34	105	119	14170	70	28.8262	1	1	2	2	3	4	4
Wagner, Anthony D.	Stanford University	usa	144	1995	2020	25	3	19	105	16	39	86	21547	70	27.895	1	1	2	1	2	3	3
Denu, John M.	University of Wisconsin-Madison	usa	181	1992	2020	28	6	20	120	14	61	100	17837	70	31.0022	2	1	2	1	2	3	4
Lindner, Jonathan R.	Oregon National Primate Research Center	usa	232	1995	2020	25	33	60	147	27	85	87	17403	70	24.2992	1	1	2	3	2	3	3
Himmelfarb, Jonathan	University of Washington, Seattle	usa	312	1990	2020	30	22	73	136	51	176	63	17610	70	27.3963	1	1	2	2	3	4	3
Drexler, Wolfgang	Medizinische Universitat Wien	aut	369	1992	2020	28	13	48	182	35	187	134	17322	70	22.7653	1	1	1	2	3	4	4
Cheng, Xiaodong	University of Texas MD Anderson Cancer Center	usa	195	1990	2020	30	3	26	135	23	60	109	17557	70	27.2031	2	1	2	1	2	3	4
Kallmes, David	Mayo Clinic	usa	656	1996	2020	24	14	81	367	67	289	286	22286	70	33.9562	1	2	2	2	3	4	4
Hylek, Elaine M.	Boston University School of Medicine	usa	265	1992	2020	28	20	39	87	19	178	48	33093	70	21.6814	1	1	2	2	2	4	3
Link, Thomas M.	University of California, San Francisco	usa	489	1997	2020	23	12	52	213	40	276	161	18284	70	31.0473	1	2	2	2	3	4	4
Jebb, Susan A.	University of Oxford	gbr	336	1991	2020	29	22	52	156	30	180	104	22519	70	28.1345	1	1	1	2	3	4	4
Strand, Vibeke	Stanford University	usa	372	1992	2020	28	21	107	158	86	214	51	20446	70	24.8607	1	1	2	2	3	4	3
Keller, Nancy P.	University of Wisconsin-Madison	usa	253	1991	2020	29	7	21	145	14	108	124	17948	70	31.9916	2	1	2	1	2	4	4
Reich, Kristian	Universitätsklinikum Hamburg-Eppendorf und Medizinische Fakultät	deu	344	1991	2020	29	10	85	169	75	175	84	18526	70	22.934	1	1	1	2	3	4	3
Garnett, Geoff	Bill and Melinda Gates Foundation	usa	270	1991	2020	29	11	51	134	40	136	83	14746	70	31.6548	3	1	2	2	3	4	3
Sculpher, Mark	University of York	gbr	325	1991	2020	29	16	54	145	38	180	91	19230	70	29.0054	3	1	1	2	3	4	3
Kassem, Moustapha	Odense Universitetshospital	dnk	323	1991	2020	29	3	40	154	37	169	114	16949	70	30.6826	1	1	1	1	3	4	4
Hebert, Paul	Centre Hospitalier de L'Universite de Montreal	can	362	1991	2020	29	21	84	174	63	188	90	24768	70	20.5596	1	1	2	2	3	4	3
Drake, Charles G.	Columbia University Irving Medical Center	usa	225	1990	2020	30	19	35	90	16	135	55	33100	70	21.9965	1	1	2	2	2	4	3
Alsop, David C.	Harvard Medical School	usa	233	1990	2020	30	4	21	70	17	163	49	18400	70	25.6662	1	1	2	1	2	4	3
Dimick, Justin B.	University of Michigan, Ann Arbor	usa	303	1999	2019	20	8	72	198	64	105	126	16686	70	31.026	1	2	2	1	3	4	4
Kurth, Tobias	Charité – Universitätsmedizin Berlin	deu	344	1998	2020	22	16	76	176	60	168	100	19938	70	26.8975	1	2	1	2	3	4	4
Gray, Alastair M.	University of Oxford	gbr	328	1990	2020	30	7	37	99	30	229	62	17211	70	28.8675	1	1	1	1	3	4	3
Wood, Evan	The University of British Columbia	can	676	1999	2020	21	4	100	310	96	366	210	20942	70	31.4396	3	2	2	1	3	5	4
Rowland-Jones, Sarah	Nuffield Department of Clinical Medicine	gbr	359	1991	2020	29	12	34	142	22	217	108	23051	70	22.9783	1	1	1	2	2	4	4
Yuen, Man Fung	The University of Hong Kong	hkg	393	1999	2020	21	4	87	229	83	164	142	18986	70	27.9727	1	2	4	1	3	4	4
Bauer, Michael	Dresden University Faculty of Medicine and University Hospital Carl Gu	deu	491	1990	2020	30	15	128	253	113	238	125	18798	70	24.5307	1	1	1	2	4	4	4
Pignone, Michael	The University of Texas at Austin	usa	322	1995	2020	25	37	88	201	51	121	113	19630	70	23.792	1	1	2	3	3	4	4
Blumcke, I.	Universitätsklinik Erlangen und Medizinische Fakultät	deu	320	1990	2020	30	12	64	126	52	194	62	16254	70	25.7561	1	1	1	2	3	4	3
Siebner, Hartwig Roman	Københavns Universitet	dnk	446	1990	2020	30	6	47	185	41	261	138	23287	70	28.2961	1	1	1	1	3	4	4
Gainetdinov, Raul R.	Saint Petersburg State University	rus	261	1991	2020	29	3	42	90	39	171	48	23099	70	25.3412	1	1	1	1	3	4	3
Tan, Donald Tiang Hwee	Singapore National Eye Centre	sgp	447	1991	2020	29	6	44	234	38	213	190	17339	70	32.6954	1	1	4	1	3	4	4
Teichmann, Sarah A.	Wellcome Sanger Institute	gbr	203	1996	2020	24	3	24	109	21	94	85	20661	70	28.9522	2	2	1	1	2	3	3
Ambrosone, Christine B.	Roswell Park Cancer Institute	usa	372	1993	2020	27	3	40	113	37	259	73	18140	70	21.979	1	1	2	1	3	4	3
Sader, Helio S.	JMI Laboratories Incorporated	usa	503	1992	2020	28	1	153	246	152	257	93	18273	70	36.9619	2	1	2	1	4	4	3
Maltais, François	Institut universitaire de cardiologie et de pneumologie de Québec - U	can	334	1990	2020	30	9	54	161	45	173	107	20562	70	22.8971	1	1	2	1	3	4	4
Lutz, Beat	Johannes Gutenberg Universität Mainz	deu	228	1999	2020	21	7	11	61	4	167	50	16862	70	21.9884	1	2	1	1	1	4	3
Abdalla, Eddie K.	Northside Hospital	usa	174	1990	2019	29	10	37	56	27	118	19	22380	70	18.5896	1	1	2	2	2	4	2
Lindor, Noralane M.	Mayo Clinic Scottsdale-Phoenix, Arizona	usa	359	1992	2020	28	8	57	94	49	265	37	20885	70	19.1288	1	1	2	1	3	4	3
Cai, Weibo	University of Wisconsin-Madison	usa	326	2002	2020	18	8	38	230	30	96	192	18324	70	27.9095	1	2	2	1	3	3	4
Singh, Bhuvanesh	Memorial Sloan-Kettering Cancer Center	usa	220	1991	2020	29	3	35	80	32	140	45	17593	70	17.9267	1	1	2	1	3	4	3
Lysaker, Paul H.	Indiana University School of Medicine	usa	472	1992	2020	28	2	190	354	188	118	164	16651	70	37.5955	1	1	2	1	4	4	4
Dobrev, Dobromir	Universität Duisburg-Essen	deu	285	1995	2020	25	13	43	128	30	157	85	21560	70	20.5226	1	1	1	2	3	4	3
Garcia, Benjamin A.	University of Pennsylvania Perelman School of Medicine	usa	297	2004	2020	16	3	18	108	15	189	90	18475	70	22.9933	2	2	2	1	2	4	3
Parmigiani, Giovanni	Dana-Farber Cancer Institute	usa	218	1992	2017	25	7	24	88	17	130	64	28180	70	20.1628	1	1	2	1	2	4	3
Mercuri, Eugenio	Fondazione Policlinico Universitario Agostino Gemelli IRCCS Universit�	ita	447	1993	2020	27	5	97	217	92	230	120	17431	70	22.8545	1	1	1	1	3	4	4
Doraiswamy, P. Murali	Duke University	usa	269	1990	2020	30	8	53	135	45	134	82	16260	70	25.8193	1	1	2	1	3	4	3
Thompson, R. Houston	Mayo Clinic	usa	335	2001	2020	19	7	61	106	54	229	45	18594	70	18.0175	1	2	2	1	3	4	3
Harris, Eva	University of California, Berkeley	usa	284	1993	2020	27	2	17	158	15	126	141	15451	70	25.9659	2	1	2	1	2	4	4
Lütjohann, Dieter	Universitäts-Klinikum Bonn und Medizinische Fakultät	deu	356	1990	2020	30	5	31	70	26	286	39	18362	70	25.0343	1	1	1	1	2	4	3
Bonci, Antonello	Global Institutes on Addiction	usa	197	1993	2020	27	2	13	94	11	103	81	16308	70	25.4377	1	1	2	1	2	4	3
Cole, Brian J.	Rush University Medical Center	usa	620	1995	2020	25	8	63	339	55	281	276	17691	70	31.9981	1	1	2	1	3	4	4
Heymach, John V.	University of Texas MD Anderson Cancer Center	usa	319	1991	2020	29	2	15	83	13	236	68	22594	70	19.9869	1	1	2	1	2	4	3
Baccarelli, Andrea A.	Peking University	chn	265	1999	2018	19	2	37	100	35	165	63	16073	70	24.2421	1	2	4	1	3	4	3
Sharma, T.	The Neuroscience Research Centre	gbr	189	1992	2009	17	8	23	107	15	82	84	12751	70	20.3226	1	1	1	1	2	3	3
Kirkpatrick, Peter	University of Cambridge	gbr	306	1990	2019	29	7	32	134	25	172	102	17549	70	24.6429	1	1	1	1	2	4	4
Schwab, Stefan	Friedrich-Alexander-Universität Erlangen-Nürnberg	deu	482	1994	2020	26	4	31	182	27	300	151	19772	70	25.9372	1	1	1	1	2	5	4
Berger, Klaus	Westfälische Wilhelms-Universität Münster	deu	349	1996	2020	24	11	29	140	18	209	111	24464	70	22.3272	1	2	1	2	2	4	4
Schulze, Matthias B.	German Institute of Human Nutrition	deu	299	1999	2020	21	6	49	98	43	201	49	20766	70	20.9369	1	2	1	1	3	4	3
Gronchi, Alessandro	Fondazione IRCCS Istituto Nazionale dei Tumori, Milan	ita	352	1997	2020	23	6	49	151	43	201	102	15346	70	18.711	1	2	1	1	3	4	4
Zhao, Hongyu	Yale School of Medicine	usa	480	1995	2020	25	3	19	220	16	260	201	19799	70	29.6709	2	1	2	1	2	4	4
Coxson, Harvey O.	The University of British Columbia	can	230	1990	2020	30	7	25	50	18	180	25	17000	70	16.9722	1	1	2	1	2	4	2
Mootha, Vamsi K.	Broad Institute	usa	139	1996	2020	24	1	12	72	11	67	60	45429	70	16.1592	2	2	2	1	2	3	3
Inoue, M.	National Cancer Center Tokyo	jpn	378	1992	2017	25	7	47	58	40	320	11	24801	70	27.8943	1	1	4	1	3	5	2
Schmidt, Laura S.	Leidos Inc.	usa	151	1991	2020	29	3	23	42	20	109	19	21985	70	12.9326	1	1	2	1	2	4	2
Min, James K.	New York Presbyterian Hospital	usa	491	2005	2020	15	26	91	258	65	233	167	20500	70	17.9431	1	2	2	2	3	4	4
Houlden, Henry	UCL Queen Square Institute of Neurology	gbr	455	1991	2020	29	5	37	143	32	312	106	23812	70	20.2805	1	1	1	1	3	5	4
De Haan, R. J.	Universiteit van Amsterdam	nld	264	1993	2020	27	1	11	77	10	187	66	15035	70	27.2605	1	1	1	1	2	4	3
Wang, Cun Yu	University of California, Los Angeles	usa	169	1991	2019	28	0	8	81	8	88	73	25467	70	24.8016	2	1	2	1	1	3	3
Furie, Karen L.	The Warren Alpert Medical School	usa	303	1995	2020	25	7	26	89	19	214	63	34925	70	18.0385	1	1	2	1	2	4	3
Nutt, Stephen L.	University of Melbourne	aus	223	1992	2020	28	5	34	87	29	136	53	15671	70	21.8731	1	1	6	1	2	4	3
Paz-Ares, Luis	Hospital Universitario 12 de Octubre	esp	282	1993	2020	27	4	41	114	37	168	73	29040	70	14.7947	1	1	1	1	3	4	3
Altman, John D.	Emory University	usa	158	1993	2019	26	1	9	20	8	138	11	21216	70	18.8447	1	1	2	1	1	4	2
Raes, Jeroen	Rega Institute for Medical Research	bel	170	2002	2020	18	3	12	48	9	122	36	34407	70	16.1528	2	2	1	1	1	4	3
Zhao, Jing Hua	School of Clinical Medicine	gbr	160	1996	2016	20	4	13	16	9	144	3	26961	70	12.9751	2	2	1	1	1	4	1
Dib-Hajj, Sulayman D.	VA Connecticut Healthcare System	usa	222	1992	2020	28	3	36	63	33	159	27	14826	70	25.9448	1	1	2	1	3	4	2
Terwee, Caroline B.	Vrije Universiteit Amsterdam	nld	274	1997	2020	23	2	33	85	31	189	52	22318	70	21.3899	1	2	1	1	3	4	3
Daviglus, Martha L.	University of Illinois at Chicago	usa	301	1991	2020	29	1	31	63	30	238	32	15816	70	16.9837	1	1	2	1	3	4	3
Schroeder, Darrell R.	Mayo Clinic	usa	426	1994	2020	26	1	2	54	1	372	52	19993	70	24.9939	1	1	2	1	1	5	3
Stattin, Pär	Uppsala Universitet	swe	427	1991	2020	29	14	61	165	47	262	104	17224	70	22.9464	1	1	1	2	3	4	4
Shen, Han Ming	Yong Loo Lin School of Medicine	sgp	209	1994	2020	26	0	27	88	27	121	61	18991	70	27.9802	2	1	4	1	2	4	3
Liu, Jinsong	University of Texas MD Anderson Cancer Center	usa	275	1990	2020	30	1	13	87	12	188	74	16341	70	23.6941	1	1	2	1	2	4	3
Hoenderop, Joost G.J.	Radboud University Nijmegen Medical Centre	nld	289	1993	2020	27	0	25	95	25	194	70	16804	70	28.0405	1	1	1	1	2	4	3
Manns, Braden J.	University of Calgary	can	413	1996	2020	24	5	43	126	38	287	83	17223	70	23.5836	1	2	2	1	3	4	3
Brüning, Jens C.	University of Cologne	deu	201	1994	2020	26	0	10	95	10	106	85	20414	70	20.7923	1	1	1	1	2	4	3
Distler, Oliver	UniversitatsSpital Zurich	che	403	1999	2020	21	5	32	129	27	274	97	19657	70	21.9668	1	2	1	1	2	4	3
Gorno-Tempini, Maria Luisa	University of California, San Francisco	usa	208	1994	2020	26	1	20	90	19	118	70	19771	70	16.4754	1	1	2	1	2	4	3
van der Lugt, Aad	Erasmus MC	nld	512	1995	2020	25	3	13	70	10	442	57	22988	70	20.8299	1	1	1	1	2	5	3
Hogaboam, Cory	Cedars-Sinai Medical Center	usa	291	1990	2020	30	0	39	129	39	162	90	16525	70	28.9016	1	1	2	1	3	4	3
Zhang, Chenyu	Nanjing University	chn	310	1996	2020	24	0	4	68	4	242	64	29582	70	20.9124	1	2	4	1	1	4	3
Wyatt, Richard T.	Scripps Research Institute	usa	178	1992	2020	28	0	6	56	6	122	50	24724	70	15.598	2	1	2	1	1	4	3
Suzuki, Takashi	Tohoku University School of Medicine	jpn	456	1991	2020	29	0	47	82	47	374	35	17641	70	26.9802	1	1	4	1	3	5	3
Dina, Christian	Universite de Nantes	fra	158	1994	2020	26	2	8	9	6	149	1	24243	70	8.87665	1	1	1	1	1	4	1
Shaffrey, Christopher	Duke University	usa	513	1990	2020	30	9	24	109	15	404	85	16920	70	21.9483	1	1	2	1	2	5	3
Kool, Marcel	German Cancer Research Center	deu	240	1990	2020	30	0	16	42	16	198	26	23755	70	12.3512	1	1	1	1	2	4	2
Rosenberg, Eric S.	Massachusetts General Hospital	usa	194	1997	2020	23	0	9	50	9	144	41	18976	70	16.2997	2	2	2	1	1	4	3
Groenewald, J. Z.	Westerdijk Fungal Biodiversity Institute	nld	249	1996	2019	23	0	4	58	4	191	54	17260	70	25.2922	2	2	1	1	1	4	3
Lewis, Kim	Northeastern University	usa	136	1992	2020	28	19	31	92	12	44	61	21593	69	30.6404	2	1	2	2	2	3	3
Woolf, Steven H.	Medical College of Virginia	usa	252	1990	2020	30	47	109	171	62	81	62	27189	69	33.3621	1	1	2	3	3	3	3
Frangogiannis, Nikolaos G.	Albert Einstein College of Medicine of Yeshiva University	usa	174	1995	2020	25	43	65	153	22	21	88	16225	69	33.0068	1	1	2	3	2	2	3
Whitcomb, David C.	University of Pittsburgh	usa	361	1990	2020	30	45	86	219	41	142	133	18445	69	32.2235	1	1	2	3	3	4	4
Burgess, Neil	UCL Institute of Cognitive Neuroscience	gbr	185	1991	2020	29	9	34	134	25	51	100	19558	69	33.6203	1	1	1	1	2	3	4
Soto, Claudio	University of Texas Medical School at Houston	usa	187	1992	2018	26	16	39	139	23	48	100	16466	69	32.3248	2	1	2	2	2	3	4
Lynam, Donald R.	Purdue University	usa	223	1992	2020	28	7	37	110	30	113	73	18692	69	33.0545	5	1	2	1	3	4	3
McCrory, Paul	The Florey Institute of Neuroscience and Mental Health	aus	307	1995	2019	24	67	120	216	53	91	96	16096	69	32.8393	1	1	6	3	3	3	3
Johnstone, Ricky W.	University of Melbourne	aus	210	1990	2019	29	5	28	100	23	110	72	20977	69	23.5945	1	1	6	1	2	4	3
Patel, Robin	Mayo Clinic	usa	465	1992	2020	28	18	57	313	39	152	256	17819	69	33.121	2	1	2	2	3	4	4
Rando, Thomas A.	Stanford University School of Medicine	usa	176	1991	2020	29	17	37	126	20	50	89	18028	69	29.1237	2	1	2	2	2	3	3
Ren, Jun	Fudan University	chn	549	1994	2020	26	12	79	411	67	138	332	23005	69	39.6261	1	1	4	2	3	4	5
French, Simone	University of Minnesota	usa	202	1990	2020	30	4	79	116	75	86	37	16312	69	31.9705	3	1	2	1	3	3	3
Kim, W. Ray	Stanford University School of Medicine	usa	242	1995	2019	24	15	64	135	49	107	71	20405	69	23.2979	1	1	2	2	3	4	3
Fahy, John V.	University of California, San Francisco	usa	202	1992	2020	28	12	33	97	21	105	64	19618	69	23.5809	1	1	2	2	2	4	3
Orange, Jordan S.	Vagelos College of Physicians and Surgeons	usa	278	1994	2020	26	11	44	119	33	159	75	18427	69	24.1535	1	1	2	2	3	4	3
Nangaku, Masaomi	Graduate School of Medicine and Faculty of Medicine, The University of	jpn	444	1991	2020	29	20	67	219	47	225	152	14031	69	26.9125	1	1	4	2	3	4	4
Pollock, Bruce E.	Mayo Clinic	usa	331	1993	2020	27	99	183	231	84	100	48	12957	69	29.5965	1	1	2	3	3	4	3
Jiang, Wen G.	Cardiff University	gbr	528	1992	2017	25	8	95	362	87	166	267	18482	69	36.8209	1	1	1	1	3	4	4
Izzo, Angelo A.	Università degli Studi di Napoli Federico II	ita	230	1992	2020	28	19	76	130	57	100	54	14367	69	28.7514	1	1	1	2	3	4	3
Saint, Sanjay	VA Ann Arbor Healthcare System	usa	448	1995	2020	25	4	60	228	56	220	168	19965	69	26.9429	1	1	2	1	3	4	4
Eltzschig, Holger K.	University of Texas Health Science Center at Houston	usa	271	2000	2020	20	4	45	157	41	114	112	17085	69	25.6268	1	2	2	1	3	4	4
Bagshaw, Sean M.	University of Alberta	can	278	2001	2020	19	10	97	167	87	111	70	17586	69	26.7073	1	2	2	2	3	4	3
Swartz, Melody A.	Pritzker School of Molecular Engineering	usa	174	1996	2020	24	6	21	99	15	75	78	16834	69	26.5989	1	2	2	1	2	3	3
Elkind, Mitchell S.V.	Vagelos College of Physicians and Surgeons	usa	535	1997	2020	23	32	72	229	40	306	157	20090	69	28.9538	1	2	2	3	3	5	4
Zamponi, Gerald W.	University of Calgary	can	318	1992	2020	28	18	47	200	29	118	153	13792	69	31.5071	1	1	2	2	2	4	4
Dancey, Janet	Queen's University, Kingston	can	172	1995	2019	24	20	38	54	18	118	16	26526	69	21.8128	1	1	2	2	2	4	2
Biessels, Geert Jan	University Medical Center Utrecht	nld	353	1993	2020	27	12	50	147	38	206	97	19302	69	26.3	1	1	1	2	3	4	3
Bigal, Marcelo Eduardo	Teva Pharmaceuticals Research and Development	usa	404	1999	2020	21	51	186	307	135	97	121	19969	69	31.8985	1	2	2	3	4	3	4
Holz, Frank G.	Universität Bonn	deu	586	1992	2020	28	18	85	238	67	348	153	19388	69	28.8714	1	1	1	2	3	5	4
Miller, Jeffrey S.	University of Minnesota	usa	332	1991	2020	29	8	35	149	27	183	114	17852	69	26.939	1	1	2	1	2	4	4
Wood, Thomas K.	Pennsylvania State University	usa	345	1990	2020	30	15	25	233	10	112	208	15273	69	37.263	2	1	2	2	2	4	4
Aleman, André	University of Groningen, University Medical Center Groningen	nld	352	1997	2020	23	3	53	163	50	189	110	18301	69	31.8779	1	2	1	1	3	4	4
Wenk, Markus R.	National University of Singapore	sgp	234	1996	2020	24	5	16	54	11	180	38	15184	69	21.0038	2	2	4	1	2	4	3
Ferris, Robert L.	UPMC Hillman Cancer Center	usa	394	1995	2020	25	3	41	177	38	217	136	19268	69	24.856	1	1	2	1	3	4	4
Mesa, Ruben	Mays Cancer Center	usa	355	1997	2020	23	33	95	190	62	165	95	20166	69	23.0274	1	2	2	3	3	4	3
Scherer, Steven S.	University of Pennsylvania Perelman School of Medicine	usa	209	1992	2019	27	12	35	106	23	103	71	14071	69	28.039	1	1	2	2	2	4	3
Schrauwen, Patrick	University Hospital Maastricht	nld	262	1995	2020	25	6	50	135	44	127	85	17385	69	27.0059	1	1	1	1	3	4	3
Wiviott, Stephen D.	Brigham and Women's Hospital	usa	249	1996	2020	24	7	51	89	44	160	38	39464	69	17.22	1	2	2	1	3	4	3
Sawcer, Stephen J.	University of Cambridge	gbr	247	1993	2020	27	6	22	54	16	193	32	32886	69	16.5087	1	1	1	1	2	4	3
Johnson, Jeffrey A.	University of Alberta	can	381	1994	2020	26	6	47	204	41	177	157	16937	69	30.1724	1	1	2	1	3	4	4
Tuttle, R. Michael	Memorial Sloan-Kettering Cancer Center	usa	325	1994	2020	26	7	43	141	36	184	98	25690	69	24.7901	1	1	2	1	3	4	3
Pittock, Sean J.	Mayo Clinic	usa	295	1999	2020	21	10	59	140	49	155	81	22618	69	22.9328	1	2	2	2	3	4	3
Sesso, Howard D.	Brigham and Women's Hospital	usa	303	1997	2020	23	6	40	94	34	209	54	18431	69	24.5753	1	2	2	1	3	4	3
Lee, Amanda J.	University of Aberdeen	gbr	314	1990	2020	30	5	34	76	29	238	42	23997	69	27.2261	1	1	1	1	2	4	3
Rahman, N.	The Institute of Cancer Research, London	gbr	191	1996	2018	22	4	19	89	15	102	70	31527	69	15.8647	2	2	1	1	2	4	3
Saunders, Ann	Zinfandel Pharmaceuticals	usa	191	1990	2020	30	3	10	20	7	171	10	32087	69	17.5759	1	1	2	1	1	4	2
Eschenhagen, Thomas	Universitätsklinikum Hamburg-Eppendorf und Medizinische Fakultät	deu	338	1990	2020	30	19	47	144	28	194	97	16511	69	23.9951	1	1	1	2	2	4	3
Inder, Terrie E.	Harvard Medical School	usa	315	1990	2020	30	11	46	149	35	166	103	17788	69	27.573	1	1	2	2	3	4	4
Becker, Jürgen C.	Universitäts Klinikum Essen und Medizinische Fakultät	deu	415	1990	2020	30	8	71	211	63	204	140	17684	69	26.4626	1	1	1	1	3	4	4
Thompson, M. M.	St George's Hospital, London	gbr	465	1990	2018	28	8	45	232	37	233	187	17441	69	29.4442	1	1	1	1	3	4	4
Pogue, Brian W.	Thayer School of Engineering at Dartmouth	usa	693	1993	2020	27	19	102	358	83	335	256	18520	69	29.9043	1	1	2	2	3	5	4
Champion, Hunter C.	University of Pittsburgh School of Medicine	usa	295	1995	2017	22	4	67	93	63	202	26	19061	69	24.8713	1	1	2	1	3	4	2
Head, Elizabeth	University of California, Irvine	usa	242	1992	2020	28	6	43	90	37	152	47	17318	69	25.6591	1	1	2	1	3	4	3
Harrington, Kevin	The Institute of Cancer Research, London	gbr	532	1993	2020	27	10	72	182	62	350	110	20826	69	26.9383	1	1	1	2	3	5	4
Cideciyan, Artur V.	Penn Medicine	usa	219	1990	2020	30	3	39	51	36	168	12	14924	69	18.9006	1	1	2	1	3	4	2
Marshall, Stephen W.	The University of North Carolina at Chapel Hill	usa	341	1990	2020	30	7	27	117	20	224	90	21358	69	29.3639	1	1	2	1	2	4	3
Parikh, Chirag R.	Johns Hopkins University	usa	391	1998	2020	22	2	56	209	54	182	153	19034	69	26.7698	1	2	2	1	3	4	4
Qi, Lu	Harvard T.H. Chan School of Public Health	usa	238	2002	2020	18	7	42	121	35	117	79	25489	69	19.9563	1	2	2	1	3	4	3
Adams, Paul D.	Lawrence Berkeley National Laboratory	usa	298	1994	2020	26	0	18	91	18	207	73	61266	69	23.2177	2	1	2	1	2	4	3
Seedat, Soraya	Stellenbosch University	zaf	423	1997	2020	23	5	42	188	37	235	146	36713	69	26.9452	1	2	5	1	3	4	4
Bezard, Erwan	Université de Bordeaux	fra	286	1996	2020	24	7	45	132	38	154	87	15378	69	25.9482	1	2	1	1	3	4	3
Ficarra, Vincenzo	Università degli Studi di Messina	ita	431	1995	2020	25	4	120	201	116	230	81	18208	69	20.971	1	1	1	1	4	4	3
Robson, Mark E.	Memorial Sloan-Kettering Cancer Center	usa	295	1993	2020	27	19	44	89	25	206	45	19113	69	18.2745	1	1	2	2	2	4	3
Volek, Jeff S.	The Ohio State University	usa	337	1995	2020	25	5	48	103	43	234	55	14881	69	26.962	1	1	2	1	3	4	3
Wheeler, Cosette M.	UNM Health Sciences Center	usa	202	1990	2020	30	7	22	69	15	133	47	21840	69	20.1902	1	1	2	1	2	4	3
Munoz, Patricia	Hospital General Universitario Gregorio Marañon	esp	317	1992	2020	28	4	64	111	60	206	47	17786	69	23.5712	2	1	1	1	3	4	3
Schiff, David	University of Virginia Health System	usa	309	1993	2020	27	28	73	156	45	153	83	16004	69	22.842	1	1	2	2	3	4	3
Mauri, Laura	Brigham and Women's Hospital	usa	269	2000	2019	19	2	38	107	36	162	69	28438	69	16.9427	1	2	2	1	3	4	3
Hubbard, Richard B.	University of Nottingham	gbr	249	1993	2020	27	4	33	119	29	130	86	17266	69	25.3113	1	1	1	1	2	4	3
Newton, Charles R.	University of Oxford	gbr	369	1990	2020	30	12	36	190	24	179	154	29285	69	23.8095	1	1	1	2	2	4	4
Lindblad-Toh, Kerstin	Uppsala Universitet	swe	219	1992	2020	28	2	16	54	14	165	38	42575	69	14.9313	2	1	1	1	2	4	3
Worm, M.	Charité – Universitätsmedizin Berlin	deu	519	1993	2020	27	32	111	307	79	212	196	17437	69	22.9068	1	1	1	3	3	4	4
Biffl, Walter L.	Scripps Memorial Hospital	usa	315	1994	2020	26	15	90	130	75	185	40	14753	69	22.6777	1	1	2	2	3	4	3
Kristiansen, Glen	Universitäts-Klinikum Bonn und Medizinische Fakultät	deu	487	1999	2020	21	6	28	147	22	340	119	17073	69	21.9517	1	2	1	1	2	5	4
Callans, David J.	Hospital of the University of Pennsylvania	usa	439	1991	2020	29	38	75	145	37	294	70	16504	69	23.1682	1	1	2	3	3	4	3
Merrill, Joan T.	Oklahoma Medical Research Foundation	usa	294	1990	2020	30	27	62	95	35	199	33	19889	69	16.4356	1	1	2	2	3	4	3
Butler, Javed	University of Mississippi	usa	457	1997	2020	23	3	56	201	53	256	145	28838	69	22.8707	1	2	2	1	3	4	4
Perkovic, Vlado	University of New South Wales (UNSW) Australia	aus	268	1999	2020	21	2	26	83	24	185	57	17381	69	16.8444	1	2	6	1	2	4	3
Bradley, Elizabeth	Vassar College	usa	336	1996	2020	24	3	75	228	72	108	153	19029	69	28.8413	1	2	2	1	3	4	4
Liberzon, Israel	Texas A and M Health Science Center	usa	284	1990	2020	30	2	36	158	34	126	122	19278	69	27.4402	1	1	2	1	3	4	4
Aoki, Junken	Tohoku University	jpn	313	1991	2020	29	4	15	58	11	255	43	14723	69	19.8156	2	1	4	1	2	4	3
Tomlins, Scott A.	Michigan Medicine	usa	198	2003	2020	17	2	21	43	19	155	22	24440	69	13.5516	1	2	2	1	2	4	2
Coppola, Domenico	Moffitt Cancer Center	usa	375	1993	2020	27	3	30	117	27	258	87	21233	69	24.2124	1	1	2	1	2	4	3
Carelli, Valerio	Alma Mater Studiorum Università di Bologna	ita	288	1993	2020	27	2	31	104	29	184	73	13846	69	19.8454	1	1	1	1	2	4	3
Bogyo, Matthew	Stanford University School of Medicine	usa	269	1994	2020	26	6	18	129	12	140	111	16799	69	27.7248	2	1	2	1	2	4	4
Coleman, Robert L.	University of Texas MD Anderson Cancer Center	usa	390	1993	2020	27	20	56	146	36	244	90	16967	69	22.4651	1	1	2	2	3	4	3
Allen, Mark S.	Mayo Clinic	usa	289	1991	2020	29	28	47	68	19	221	21	14377	69	21.2667	1	1	2	2	2	4	2
Hewitt, Stephen M.	National Cancer Institute	usa	370	1994	2020	26	12	24	88	12	282	64	17340	69	21.9297	1	1	2	2	2	4	3
McDonagh, Theresa	King's College Hospital NHS Foundation Trust	gbr	222	1993	2020	27	11	25	59	14	163	34	56645	69	13.9464	1	1	1	2	2	4	3
Tabrizi, Sarah J.	UCL Queen Square Institute of Neurology	gbr	304	1994	2020	26	1	21	108	20	196	87	15850	69	22.104	1	1	1	1	2	4	3
Svanborg, Catharina	Lunds Universitet	swe	230	1990	2019	29	4	18	169	14	61	151	12662	69	24.9628	2	1	1	1	2	3	4
Penn, David L.	The University of North Carolina at Chapel Hill	usa	223	1992	2020	28	1	37	115	36	108	78	16862	69	26.455	1	1	2	1	3	4	3
Debatin, J. F.	Universitätsklinikum Hamburg-Eppendorf und Medizinische Fakultät	deu	333	1990	2013	23	6	30	180	24	153	150	16104	69	29.3833	1	1	1	1	2	4	4
Dandona, Rakhi	University of Washington, Seattle	usa	195	1997	2020	23	3	46	68	43	127	22	36023	69	16.8906	1	2	2	1	3	4	2
Mack, Matthias	Klinikum der Universität Regensburg und Medizinische Fakultät	deu	207	1995	2020	25	6	19	46	13	161	27	16002	69	17.9966	1	1	1	1	2	4	2
Wang, Zhi wei	Harvard Medical School	usa	230	2005	2020	15	4	55	100	51	130	45	15285	69	22.343	1	2	2	1	3	4	3
Spellman, Paul T.	Oregon Health & Science University	usa	179	1998	2020	22	3	12	25	9	154	13	72650	69	12.1032	1	2	2	1	1	4	2
Chung, Wendy K.	Columbia University Irving Medical Center	usa	351	1993	2018	25	9	29	116	20	235	87	19931	69	19.8161	1	1	2	1	2	4	3
Tse, Hung fat	The University of Hong Kong Li Ka Shing Faculty of Medicine	hkg	640	1995	2020	25	4	97	305	93	335	208	21118	69	27.5903	1	1	4	1	3	5	4
Shibuya, Kenji	King's College London	gbr	213	1999	2020	21	4	23	102	19	111	79	68223	69	14.9682	1	2	1	1	2	4	3
Manley, Geoffrey	University of California, San Francisco	usa	287	1991	2020	29	4	23	120	19	167	97	18415	69	23.7423	1	1	2	1	2	4	3
Melle, Ingrid	Oslo University Hospital	nor	436	1991	2020	29	3	18	90	15	346	72	26147	69	18.9661	1	1	1	1	2	5	3
Cavazzana-Calvo, Marina	Inserm	fra	222	1990	2014	24	4	45	112	41	110	67	21951	69	16.3746	1	1	1	1	3	4	3
Shen, Hongbing	Nanjing Medical University	chn	534	1999	2020	21	3	22	226	19	308	204	17707	69	19.8443	1	2	4	1	2	5	4
Vansteenkiste, Maarten	Universiteit Gent	bel	237	2003	2020	17	0	33	97	33	140	64	15620	69	28.9742	5	2	1	1	3	4	3
Wong, Benjamin C.Y.	The University of Hong Kong	hkg	367	1993	2016	23	4	36	208	32	159	172	18978	69	23.9616	1	1	4	1	3	4	4
Aittomäki, Kristiina	Helsinki University Hospital	fin	262	1994	2020	26	2	9	32	7	230	23	16713	69	12.9648	1	1	1	1	1	4	2
Lozano, Rafael	University of Washington, Seattle	usa	154	1991	2020	29	2	17	52	15	102	35	62391	69	10.7876	1	1	2	1	2	4	3
Kaiser, L.	Hôpitaux universitaires de Genève	che	400	1993	2020	27	6	28	100	22	300	72	18026	69	17.0287	2	1	1	1	2	5	3
Wilkinson, Ian B.	University of Cambridge	gbr	283	1997	2020	23	0	45	122	45	161	77	21697	69	20.9939	1	2	1	1	3	4	3
Shibata, Tatsuhiro	National Cancer Center Research Institute	jpn	221	1993	2020	27	3	22	56	19	165	34	20621	69	14.8382	1	1	4	1	2	4	3
De Stefano, Nicola	Università degli Studi di Siena	ita	333	1990	2020	30	1	57	136	56	197	79	25666	69	22.1521	1	1	1	1	3	4	3
Sansom, O. J.	University of Glasgow	gbr	285	1999	2020	21	1	19	86	18	199	67	19494	69	19.9023	1	2	1	1	2	4	3
Neuper, Christa	Technische Universitat Graz	aut	204	1992	2019	27	0	14	81	14	123	67	17427	69	27.9242	1	1	1	1	2	4	3
Bornhäuser, Martin	Dresden University Faculty of Medicine and University Hospital Carl Gu	deu	451	1996	2020	24	4	36	102	32	349	66	18854	69	20.8312	1	2	1	1	3	5	3
Pfeiffer, Ruth M.	National Cancer Institute	usa	469	1997	2020	23	1	31	89	30	380	58	20602	69	23.979	1	2	2	1	3	5	3
Stilgenbauer, Stephan	Universität Ulm	deu	195	1993	2018	25	4	23	68	19	127	45	19599	69	16.9105	1	1	1	1	2	4	3
Kuntz, Karen M.	School of Public Health	usa	233	1992	2020	28	2	17	81	15	152	64	15256	69	23.8714	1	1	2	1	2	4	3
Gissler, Mika	Karolinska Institutet	swe	614	1992	2020	28	5	50	103	45	511	53	17641	69	29.8554	1	1	1	1	3	5	3
Jacobs, Eric J.	American Cancer Society	geo	213	1994	2020	26	1	36	48	35	165	12	14702	69	17.786	3	1	4	1	3	4	2
Yan, Shi Fang	University of Kansas, Lawrence	usa	167	1995	2018	23	0	31	74	31	93	43	16838	69	20.3192	1	1	2	1	3	3	3
Podar, Klaus	Karl Landsteiner University of Health Sciences	aut	150	2000	2020	20	8	46	60	38	90	14	13807	69	12.6177	1	2	1	1	3	3	2
Drakeley, Chris	London School of Hygiene & Tropical Medicine	gbr	360	1995	2020	25	0	18	89	18	271	71	17388	69	22.0421	1	1	1	1	2	4	3
Chene, Genevieve	Bordeaux Population Health	fra	473	1991	2020	29	7	29	90	22	383	61	21993	69	17.6226	2	1	1	1	2	5	3
Ulmer, Hanno	Medizinische Universitat Innsbruck	aut	395	1995	2020	25	0	12	53	12	342	41	23685	69	22.9649	1	1	1	1	2	5	3
Alon, Uri	Weizmann Institute of Science Israel	isr	185	1990	2020	30	6	17	129	11	56	112	29854	68	27.9703	2	1	4	1	2	3	4
Bateman, Alex	European Bioinformatics Institute	gbr	162	1995	2016	21	9	39	99	30	63	60	65236	68	24.6965	2	1	1	1	3	3	3
Zimmermann, Michael B.	ETH Zürich	che	332	1998	2020	22	31	102	201	71	131	99	15078	68	36.8404	2	2	1	3	3	4	3
Vestergaard, Peter	Aalborg Universitetshospital	dnk	402	1991	2020	29	42	140	217	98	185	77	15742	68	34.9727	1	1	1	3	3	4	3
Zhou, Shu Feng	Huaqiao University	chn	446	1999	2020	21	14	69	255	55	191	186	19795	68	30.6851	1	2	4	2	3	4	4
Sandri, Marco	Università degli Studi di Padova	ita	248	1991	2020	29	10	26	67	16	181	41	25262	68	26.1104	1	1	1	2	2	4	3
Jenkinson, Mark	University of Oxford	gbr	181	1997	2020	23	2	10	36	8	145	26	46436	68	16.9624	1	2	1	1	1	4	2
Kao, Jia Horng	National Taiwan University Hospital	twn	575	1991	2020	29	36	121	359	85	216	238	21542	68	32.9985	1	1	4	3	3	4	4
Patel, Tushar	Mayo Clinic in Jacksonville, Florida	usa	210	1993	2020	27	11	28	126	17	84	98	18512	68	26.4955	1	1	2	2	2	3	3
Nogales, Eva	University of California, Berkeley	usa	203	1992	2020	28	14	39	122	25	81	83	17242	68	27.9214	2	1	2	2	2	3	3
Gill, Thomas M.	Yale School of Medicine	usa	319	1992	2020	28	13	80	173	67	146	93	18327	68	30.7755	1	1	2	2	3	4	3
Lawn, Stephen D.	London School of Hygiene & Tropical Medicine	gbr	291	1995	2019	24	17	159	208	142	83	49	15842	68	29.8375	2	1	1	2	4	3	3
Detterbeck, Frank	Yale School of Medicine	usa	362	1990	2020	30	72	130	189	58	173	59	16507	68	27.5064	1	1	2	3	3	4	3
Myszka, David G.	Biosensor Tools LLC	usa	143	1990	2015	25	5	19	78	14	65	59	14159	68	29.5126	2	1	2	1	2	3	3
Hamer, Mark	UCL	gbr	410	2000	2020	20	15	151	214	136	196	63	17497	68	35.7204	1	2	1	2	4	4	3
Friedenreich, Christine M.	University of Calgary	can	303	1991	2020	29	14	72	135	58	168	63	14769	68	29.1331	1	1	2	2	3	4	3
Bennett, Martin R.	University of Cambridge	gbr	209	1994	2020	26	18	38	138	20	71	100	13769	68	29.9474	1	1	1	2	2	3	4
Robinson, Douglas S.	UCL	gbr	158	1991	2018	27	21	49	86	28	72	37	18699	68	23.4094	1	1	1	2	2	3	3
Kwakkel, Gert	Northwestern University	usa	246	1996	2020	24	4	33	127	29	119	94	17955	68	27.5893	1	2	2	1	2	4	3
Sherman, Steven I.	University of Texas MD Anderson Cancer Center	usa	200	1991	2019	28	34	50	88	16	112	38	26208	68	22.7357	1	1	2	3	2	4	3
Burger, Jan A.	University of Texas MD Anderson Cancer Center	usa	280	1995	2020	25	20	55	111	35	169	56	18151	68	26.7549	1	1	2	2	3	4	3
Terrault, Norah A.	University of Southern California	usa	349	1995	2020	25	27	70	189	43	160	119	19533	68	26.3489	1	1	2	2	3	4	4
Fusar-Poli, Paolo	King's College London	gbr	336	2005	2020	15	22	142	203	120	133	61	16316	68	26.8341	1	2	1	2	4	4	3
Anders, Hans Joachim	Klinikum der Universität München	deu	330	1997	2020	23	21	87	257	66	73	170	14242	68	31.9916	1	2	1	2	3	3	4
O'Connor, Thomas G.	University of Rochester	usa	215	1992	2020	28	17	71	119	54	96	48	17538	68	29.0744	5	1	2	2	3	3	3
Ondo, William George	Weill Cornell Medicine	usa	253	1993	2020	27	39	106	146	67	107	40	17826	68	26.8276	1	1	2	3	3	4	3
Gern, James	University of Wisconsin School of Medicine and Public Health	usa	249	1990	2016	26	23	56	129	33	120	73	16928	68	28.3167	1	1	2	2	3	4	3
Nichols, Thomas E.	University of Oxford	gbr	223	1994	2020	26	1	12	72	11	151	60	34640	68	22.8803	1	1	1	1	2	4	3
Perlis, Roy H.	Massachusetts General Hospital	usa	324	2002	2020	18	30	80	162	50	162	82	22706	68	25.7884	1	2	2	3	3	4	3
Fitzgerald, Paul B.	Monash University	aus	442	1997	2020	23	28	95	253	67	189	158	17956	68	30.6742	1	2	6	2	3	4	4
Napoli, Claudio	Università degli Studi della Campania Luigi Vanvitelli	ita	386	1991	2020	29	6	104	301	98	85	197	17470	68	29.9709	1	1	1	1	3	3	4
Butte, Atul J.	University of California, San Francisco	usa	266	1992	2020	28	10	28	143	18	123	115	18496	68	26.6675	1	1	2	2	2	4	4
Sebire, Neil	UCL	gbr	572	1995	2019	24	25	115	250	90	322	135	19104	68	29.5531	1	1	1	2	3	5	4
Peek, Richard M.	Vanderbilt University Medical Center	usa	305	1991	2020	29	26	44	132	18	173	88	20079	68	25.4716	1	1	2	2	2	4	3
Eckmann, Lars	University of California, San Diego	usa	188	1992	2020	28	7	28	67	21	121	39	20551	68	27.6125	1	1	2	1	2	4	3
Mueller, Christian	Universitätsspital Basel	che	519	2002	2020	18	24	74	330	50	189	256	31172	68	19.9941	1	2	1	2	3	4	4
Malhi, Gin S.	Royal North Shore Hospital	aus	611	1997	2020	23	87	286	443	199	168	157	16043	68	29.4049	1	2	6	3	4	4	4
Fliser, D.	Universitätsklinikum des Saarlandes Medizinische Fakultät der Univer	deu	386	1990	2020	30	24	88	185	64	201	97	17075	68	25.6728	1	1	1	2	3	4	3
Ozanne, Susan E.	University of Cambridge	gbr	258	1991	2020	29	8	35	162	27	96	127	13642	68	32.9732	1	1	1	1	2	3	4
Aletaha, Daniel	Medizinische Universitat Wien	aut	258	2001	2020	19	12	78	135	66	123	57	25465	68	26.9093	1	2	1	2	3	4	3
von Zastrow, Mark	UCSF School of Medicine	usa	152	1990	2020	30	7	17	103	10	49	86	18644	68	30.554	2	1	2	1	2	3	3
Baigent, Colin	University of Oxford	gbr	189	1992	2020	28	5	36	69	31	120	33	49795	68	13.8347	1	1	1	1	3	4	3
Buijs, Ruud M.	Instituto de Investigaciones Biomedicas de la UNAM	mex	144	1996	2014	18	2	13	90	11	54	77	13555	68	25.5635	1	2	2	1	2	3	3
Baker, G. A.	University of Liverpool	gbr	253	1991	2020	29	10	42	112	32	141	70	15404	68	30.0517	1	1	1	2	3	4	3
Whitney, Cynthia G.	National Center for Immunization and Respiratory Diseases	usa	272	1995	2020	25	12	25	102	13	170	77	25955	68	20.0235	2	1	2	2	2	4	3
Ulrich, Cornelia M.	Huntsman Cancer Institute	usa	375	1996	2020	24	4	47	152	43	223	105	16697	68	25.9563	1	2	2	1	3	4	4
Genovese, Mark C.	Stanford University	usa	190	1991	2020	29	4	60	91	56	99	31	19633	68	19.0146	1	1	2	1	3	3	3
Wiedmann, Martin	Cornell University	usa	378	1992	2020	28	3	20	206	17	172	186	15898	68	31.9497	2	1	2	1	2	4	4
Kebebew, Electron	Stanford Cancer Institute	usa	396	1998	2020	22	10	44	228	34	168	184	17610	68	26.3458	1	2	2	2	3	4	4
Lengauer, Christoph	Blueprint Medicines Corporation	usa	140	1990	2019	29	5	20	55	15	85	35	32546	68	18.6599	1	1	2	1	2	3	3
Leroux, Jean Christophe	ETH Zürich	che	278	1991	2020	29	6	18	183	12	95	165	17832	68	33.7615	1	1	1	1	2	3	4
Litonjua, Augusto A.	Golisano Children‘s Hospital at Strong	usa	314	1997	2020	23	14	43	100	29	214	57	17446	68	24.7164	1	2	2	2	2	4	3
Gilbertson, Richard J.	University of Cambridge	gbr	164	1992	2019	27	10	27	73	17	91	46	19059	68	17.6423	1	1	1	2	2	3	3
Massy, Ziad A.	Hopital Ambroise Pare, Boulogne-Billancourt	fra	478	1992	2020	28	14	76	202	62	276	126	20153	68	26.9648	1	1	1	2	3	4	4
Fernández-Real, José M.	Instituto de Salud Carlos III	esp	460	1991	2020	29	10	117	265	107	195	148	17308	68	26.6311	1	1	1	2	4	4	4
Tangye, Stuart G.	Garvan Institute of Medical Research	aus	192	1995	2020	25	11	46	101	35	91	55	15673	68	21.7239	1	1	6	2	3	3	3
Sato, Shinichi	Graduate School of Medicine and Faculty of Medicine, The University of	jpn	688	1991	2020	29	14	54	471	40	217	417	18048	68	28.1743	1	1	4	2	3	4	5
Cuenca-Estrella, M.	Centro Nacional de Microbiologia	esp	320	1994	2020	26	4	46	140	42	180	94	16534	68	26.3139	2	1	1	1	3	4	3
Douki, Thierry	Universite Grenoble Alpes	fra	250	1991	2020	29	6	48	86	42	164	38	15517	68	29.9239	2	1	1	1	3	4	3
Link, Mark S.	UT Southwestern Medical Center	usa	319	1994	2020	26	18	74	147	56	172	73	25304	68	20.1271	1	1	2	2	3	4	3
Keller, Evan T.	University of Michigan, Ann Arbor	usa	235	1990	2020	30	10	36	114	26	121	78	15155	68	25.7781	1	1	2	2	2	4	3
Ghobrial, Irene M.	Harvard Medical School	usa	300	2002	2020	18	5	54	171	49	129	117	17163	68	18.8504	1	2	2	1	3	4	4
Timsit, Jean François	Hôpital Bichat-Claude-Bernard AP-HP	fra	458	1990	2020	30	15	77	221	62	237	144	15916	68	21.152	1	1	1	2	3	4	4
Rotimi, Charles N.	National Human Genome Research Institute	usa	305	1993	2020	27	4	30	124	26	181	94	56769	68	20.8622	2	1	2	1	2	4	3
Jackson, Graeme D.	Austin Health	aus	301	1990	2020	30	5	26	163	21	138	137	14982	68	28.3436	1	1	6	1	2	4	4
Baune, Bernhard T.	University of Melbourne	aus	478	1999	2020	21	18	76	213	58	265	137	19916	68	24.4766	1	2	6	2	3	4	4
Ferrando, Adolfo A.	Columbia University Irving Medical Center	usa	148	1993	2020	27	5	18	71	13	77	53	23835	68	17.8042	1	1	2	1	2	3	3
Oresic, Matej	Örebro Universitet	swe	257	1993	2020	27	10	32	109	22	148	77	16845	68	21.3252	1	1	1	2	2	4	3
Deshpande, Vikram	Massachusetts General Hospital	usa	255	1997	2020	23	5	29	92	24	163	63	17234	68	20.4861	1	2	2	1	2	4	3
Kim, Jason K.	University of Massachusetts Medical School	usa	180	1992	2020	28	3	16	34	13	146	18	19255	68	16.8728	1	1	2	1	2	4	2
Gorlick, Richard	University of Texas MD Anderson Cancer Center	usa	290	1995	2020	25	2	25	90	23	200	65	14662	68	21.9044	1	1	2	1	2	4	3
Chang, Linda	University of Maryland School of Medicine	usa	213	1993	2019	26	3	58	97	55	116	39	13731	68	23.7853	1	1	2	1	3	4	3
Mayr, Manuel	British Heart Foundation	gbr	233	1997	2020	23	4	34	121	30	112	87	14813	68	20.7677	1	2	1	1	3	4	3
Emili, Andrew	University of Toronto	can	222	1991	2018	27	1	8	107	7	115	99	21876	68	20.0971	2	1	2	1	1	4	3
Abrey, Lauren E.	Memorial Sloan-Kettering Cancer Center	usa	213	1995	2020	25	13	35	108	22	105	73	16083	68	20.0779	1	1	2	2	2	4	3
Scott, Ingrid U.	Penn State College of Medicine	usa	413	1992	2020	28	9	106	192	97	221	86	15336	68	26.5147	1	1	2	1	3	4	3
Bentley, Stephen D.	Wellcome Sanger Institute	gbr	249	1997	2020	23	4	21	57	17	192	36	20915	68	16.1063	2	2	1	1	2	4	3
Itoh, Ken	Hirosaki University	jpn	158	1994	2020	26	3	16	35	13	123	19	25495	68	16.3487	2	1	4	1	2	4	2
Yu, Cheuk Man	Prince of Wales Hospital Hong Kong	hkg	420	1994	2020	26	2	70	268	68	152	198	20281	68	24.7319	1	1	4	1	3	4	4
Trkola, A.	University of Zurich	che	228	1992	2020	28	3	16	51	13	177	35	17041	68	13.6523	2	1	1	1	2	4	3
Rashid, Asif	University of Texas MD Anderson Cancer Center	usa	276	1992	2020	28	1	14	44	13	232	30	18746	68	21.0267	1	1	2	1	2	4	3
Mateos, María Victoria	Hospital Clínico Universitario de Salamanca	esp	278	1994	2020	26	9	57	78	48	200	21	18871	68	14.9801	1	1	1	1	3	4	2
Le, Quynh Thu	Stanford University School of Medicine	usa	267	1994	2020	26	2	42	113	40	154	71	17633	68	20.2363	1	1	2	1	3	4	3
Centonze, Diego	Istituto Neurologico Mediterraneo Neuromed, Pozzilli	ita	381	1996	2020	24	1	55	159	54	222	104	17222	68	25.4944	1	2	1	1	3	4	4
Beyer, Kirsten	Charité – Universitätsmedizin Berlin	deu	257	1993	2020	27	10	35	106	25	151	71	14201	68	18.656	1	1	1	2	2	4	3
Sawaya, Michael R.	University of California, Los Angeles	usa	199	1994	2020	26	3	18	28	15	171	10	19296	68	20.3599	2	1	2	1	2	4	2
Sormani, Maria Pia	Università degli Studi di Genova	ita	380	1996	2020	24	10	63	89	53	291	26	15694	68	21.9178	1	2	1	2	3	4	2
Giasson, Benoit I.	University of Florida	usa	172	1995	2020	25	1	25	81	24	91	56	15759	68	22.691	1	1	2	1	2	3	3
Felip, Enriqueta	Vall d‘Hebron Institut de Oncologia	esp	296	1990	2020	30	6	45	118	39	178	73	27550	68	17.9329	1	1	1	1	3	4	3
Flohr, Thomas	Siemens AG	deu	307	1996	2020	24	5	34	99	29	208	65	17031	68	22.891	1	2	1	1	2	4	3
Saelens, Brian E.	University of Washington, Seattle	usa	242	1995	2020	25	1	28	86	27	156	58	21843	68	23.9174	3	1	2	1	2	4	3
Jacobsen, Sten Eirik W.	University of Oxford	gbr	176	1991	2016	25	2	17	97	15	79	80	16747	68	20.9957	1	1	1	1	2	3	3
Chen, Honglei	MSU College of Human Medicine	usa	166	1999	2019	20	2	33	70	31	96	37	49175	68	15.9086	1	2	2	1	3	3	3
Meltzer, Howard	University of Leicester	gbr	175	1994	2016	22	1	21	81	20	94	60	17049	68	22.5462	1	1	1	1	2	3	3
Zwahlen, Marcel	Institut fur Sozial- und Praventivmedizin	che	306	1990	2020	30	3	22	70	19	236	48	21816	68	21.4396	1	1	1	1	2	4	3
Traynor, Bryan J.	Johns Hopkins University	usa	198	1998	2020	22	3	21	61	18	137	40	19749	68	12.7307	1	2	2	1	2	4	3
Blackwell, Timothy S.	Vanderbilt University Medical Center	usa	266	1994	2020	26	1	19	94	18	172	75	15213	68	22.8321	1	1	2	1	2	4	3
Penault-Llorca, Frédérique	Centre Jean Perrin	fra	411	1994	2020	26	16	65	125	49	286	60	24131	68	17.1825	1	1	1	2	3	4	3
Ruperto, Nicolino	IRCCS Istituto Giannina Gaslini - Ospedale Pediatrico	ita	305	1993	2020	27	3	60	93	57	212	33	15969	68	15.2546	1	1	1	1	3	4	3
Khader, Yousef S.	Jordan University of Science and Technology	jor	422	2003	2020	17	2	53	144	51	278	91	46623	68	16.8196	1	2	4	1	3	4	3
Lerman, Lilach O.	Mayo Clinic	usa	531	1990	2020	30	2	27	225	25	306	198	21904	68	31.9705	1	1	2	1	2	5	4
Klapper, Wolfram	Universitätsklinikum Schleswig-Holstein Campus Kiel	deu	316	1997	2020	23	5	30	86	25	230	56	14338	68	16.0041	1	2	1	1	2	4	3
Kissela, Brett	University of Cincinnati College of Medicine	usa	236	1995	2020	25	2	15	49	13	187	34	60425	68	14.4488	1	1	2	1	2	4	3
Greendale, Gail A.	David Geffen School of Medicine at UCLA	mex	253	1990	2020	30	1	50	112	49	141	62	14907	68	24.9911	1	1	2	1	3	4	3
Williamson, Jeff D.	Wake Forest School of Medicine	usa	232	1995	2020	25	2	14	45	12	187	31	32515	68	14.534	1	1	2	1	2	4	3
Ikram, M. Arfan	Erasmus MC	nld	266	2006	2019	13	1	18	75	17	191	57	22584	68	16.4374	1	2	1	1	2	4	3
Massberg, Steffen	Klinikum der Universität München	deu	322	1994	2020	26	0	25	75	25	247	50	18280	68	18.2816	1	1	1	1	2	4	3
Mohammadi, Moosa	NYU Grossman School of Medicine	usa	125	1990	2020	30	0	11	51	11	74	40	19998	68	15.7061	2	1	2	1	2	3	3
Rombouts, Serge A.	Leiden University Medical Center - LUMC	nld	238	1995	2020	25	0	25	71	25	167	46	18130	68	23.7352	1	1	1	1	2	4	3
Stoffel, Markus	University of Zurich	che	169	1992	2019	27	3	23	82	20	87	59	25668	68	20.9738	2	1	1	1	2	3	3
Makkar, Raj	Cedars-Sinai Medical Center	usa	327	1995	2020	25	0	20	129	20	198	109	29087	68	14.7984	1	1	2	1	2	4	4
Nakayama, Keiko	Tohoku University	jpn	222	1990	2020	30	1	10	35	9	187	25	19445	68	18.2496	2	1	4	1	1	4	2
Kern, Wolfgang	MLL Münchner Leukämielabor GmbH	deu	352	1996	2020	24	2	57	70	55	282	13	17189	68	21.9522	1	2	1	1	3	4	2
Lam, Eric W.F.	Hammersmith Hospital	gbr	242	1992	2020	28	2	14	98	12	144	84	15415	68	22.7843	1	1	1	1	2	4	3
Uematsu, Satoshi	Chiba University	jpn	202	2002	2020	18	1	22	30	21	172	8	30530	68	18.9251	1	2	4	1	2	4	1
Zhang, Kang	Shiley Eye Institute	usa	242	1990	2018	28	3	18	114	15	128	96	16969	68	14.9962	1	1	2	1	2	4	3
Wetterslev, Jorn	Rigshospitalet	dnk	318	1991	2020	29	2	13	85	11	233	72	16726	68	21.6177	1	1	1	1	2	4	3
Gevers, Dirk	Janssen Research & Development	usa	106	2000	2019	19	0	12	15	12	91	3	30168	68	11.1971	2	2	2	1	2	3	1
Groen, Harry J.M.	University of Groningen, University Medical Center Groningen	nld	353	1992	2020	28	3	20	110	17	243	90	17685	68	19.3236	1	1	1	1	2	4	3
Rifas-Shiman, Sheryl L.	Harvard Medical School	usa	322	2000	2020	20	0	12	16	12	306	4	15760	68	22.5324	1	2	2	1	2	5	1
Beyene, Joseph	McMaster University	can	324	2000	2020	20	0	9	70	9	254	61	16614	68	23.9774	1	2	2	1	1	4	3
Lippi, Giuseppe	Università degli Studi di Verona	ita	1605	1990	2020	30	42	838	1271	796	334	433	27195	67	40.6984	1	1	1	3	5	5	5
Iverson, Grant L.	Massachusetts General Hospital	usa	344	1990	2020	30	25	112	197	87	147	85	18334	67	34.7032	1	1	2	2	3	4	3
Gagner, Michel	Hôpital du Sacré-Coeur de Montréal	can	355	1990	2020	30	66	112	234	46	121	122	16952	67	32.5093	1	1	2	3	3	4	4
Nikiforov, Yuri E.	University of Pittsburgh Medical Center	usa	223	1994	2020	26	17	38	124	21	99	86	22759	67	26.115	1	1	2	2	2	3	3
Fukuda, Mitsunori	Tohoku University	jpn	326	1993	2020	27	24	73	156	49	170	83	20033	67	36.7875	2	1	4	2	3	4	3
Dixon, John B.	Baker Heart and Diabetes Institute	aus	302	1999	2020	21	23	102	177	79	125	75	17739	67	31.9485	1	2	6	2	3	4	3
Dufrêne, Yves F.	Université Catholique de Louvain	bel	259	1993	2020	27	20	42	192	22	67	150	13730	67	34.9044	2	1	1	2	2	3	4
Fridkin, Scott K.	Emory University	usa	167	1994	2020	26	8	31	66	23	101	35	28801	67	20.4234	2	1	2	1	2	4	3
Wang, Li Xin	Chengdu Institute of Organic Chemistry Chinese Academy of Sciences	chn	538	1990	2020	30	18	159	255	141	283	96	14657	67	30.968	1	1	4	2	4	4	3
Munafo, Marcus R.	University of Bristol	gbr	527	1997	2020	23	31	116	332	85	195	216	25065	67	31.8095	1	2	1	3	3	4	4
Nemeth, Elizabeta	David Geffen School of Medicine at UCLA	usa	161	2000	2020	20	7	19	55	12	106	36	19350	67	25.0075	1	2	2	1	2	4	3
Bieniasz, Paul D.	Rockefeller University	usa	154	1993	2019	26	9	23	102	14	52	79	16797	67	26.8625	2	1	2	1	2	3	3
Rauch, Frank	McGill University	can	340	1994	2020	26	27	92	176	65	164	84	15523	67	29.9608	1	1	2	2	3	4	3
Tudor-Locke, Catrine	University of Massachusetts Amherst	usa	297	1999	2020	21	5	94	158	89	139	64	18660	67	29.4267	3	2	2	1	3	4	3
Stevens, Martin	King's College London	gbr	239	1991	2015	24	11	79	129	68	110	50	14898	67	27.4513	1	1	1	2	3	4	3
Sharpless, Norman E.	UNC School of Medicine	usa	160	1992	2019	27	6	29	80	23	80	51	21456	67	20.1051	1	1	2	1	2	3	3
Hajcak, Greg	Florida State University	usa	230	2002	2020	18	1	30	134	29	96	104	16112	67	34.2135	5	2	2	1	2	3	4
Bhatia, Smita	The University of Alabama at Birmingham	usa	293	1994	2020	26	16	57	157	41	136	100	14994	67	24.7771	1	1	2	2	3	4	4
Møller, Peter R.	Københavns Universitet	dnk	290	1996	2020	24	11	72	162	61	128	90	13883	67	26.279	2	2	1	2	3	4	3
Mohler, Emile	University of Pennsylvania	usa	275	1991	2018	27	20	71	125	51	150	54	35702	67	21.0894	1	1	2	2	3	4	3
Kiehl, Kent A.	The University of New Mexico	usa	217	1995	2020	25	1	21	122	20	95	101	15434	67	25.8961	1	1	2	1	2	3	4
Amann, Kerstin	Universitätsklinik Erlangen und Medizinische Fakultät	deu	555	1991	2020	29	9	86	174	77	381	88	18694	67	28.5471	1	1	1	1	3	5	3
Mohty, Mohamad	Hôpital Saint-Antoine	fra	663	2000	2020	20	14	102	257	88	406	155	18834	67	22.0554	1	2	1	2	3	5	4
Storey, Robert F.	University of Sheffield	gbr	297	1997	2020	23	19	44	108	25	189	64	38820	67	19.9116	1	2	1	2	2	4	3
Travis, Simon P.	John Radcliffe Hospital	gbr	308	1991	2020	29	28	60	156	32	152	96	21874	67	21.941	1	1	1	2	3	4	3
Otterbein, L. E.	Beth Israel Deaconess Medical Center	usa	170	1993	2020	27	3	22	61	19	109	39	17519	67	20.6357	1	1	2	1	2	4	3
Ferreri, Andrés J.M.	IRCCS Foundation Rome	ita	327	1990	2020	30	14	108	150	94	177	42	15754	67	24.5544	1	1	1	2	3	4	3
Sareen, Jitender	University of Manitoba	can	306	1997	2019	22	4	44	199	40	107	155	14578	67	29.8876	1	2	2	1	3	4	4
Mahaffey, Kenneth W.	University Hospitals	usa	205	1992	2017	25	6	40	71	34	134	31	30972	67	13.9502	1	1	2	1	3	4	3
Giles-Corti, Billie	RMIT University	aus	311	1990	2020	30	2	39	152	37	159	113	16931	67	28.3582	3	1	6	1	3	4	4
Thapar, Anita	Cardiff University	gbr	260	1992	2020	28	4	53	161	49	99	108	15936	67	25.0834	1	1	1	1	3	3	4
Maulik, Nilanjana	UConn Health	usa	245	1992	2019	27	13	62	146	49	99	84	11563	67	28.6866	1	1	2	2	3	3	3
Yao, James	University of Texas MD Anderson Cancer Center	usa	232	1999	2020	21	3	43	114	40	118	71	20752	67	16.3064	1	2	2	1	3	4	3
Gressens, Pierre	Universite Paris-Saclay	fra	450	1992	2020	28	13	53	187	40	263	134	16196	67	29.1162	1	1	1	2	3	4	4
Zeiger, Robert S.	Kaiser Permanente	usa	202	1992	2020	28	8	37	75	29	127	38	15263	67	20.9624	1	1	2	1	2	4	3
Washburn, Michael P.	Stowers Institute for Medical Research	usa	235	1995	2020	25	7	19	75	12	160	56	22803	67	22.3159	2	1	2	1	2	4	3
Stahl, Wilhelm	Heinrich-Heine-Universität Düsseldorf	deu	172	1992	2020	28	11	46	89	35	83	43	14753	67	26.0318	2	1	1	2	3	3	3
Kröger, Nicolaus	Universitätsklinikum Hamburg-Eppendorf und Medizinische Fakultät	deu	577	1990	2020	30	19	103	240	84	337	137	18007	67	21.907	1	1	1	2	3	5	4
Gribble, Fiona M.	University of Cambridge	gbr	209	1995	2020	25	6	30	77	24	132	47	16430	67	25.3654	1	1	1	1	2	4	3
Landgren, Ola	Memorial Sloan-Kettering Cancer Center	usa	371	1995	2020	25	12	83	209	71	162	126	16343	67	24.6272	1	1	2	2	3	4	4
O'Connor, Paul	University of Toronto	can	217	1994	2018	24	11	31	82	20	135	51	29740	67	18.8907	1	1	2	2	2	4	3
He, Tong Chuan	The University of Chicago Medicine	usa	303	1993	2020	27	2	10	98	8	205	88	25086	67	18.659	1	1	2	1	1	4	3
Zeldin, Darryl C.	National Institute of Environmental Health Sciences	usa	146	1992	2020	28	3	16	88	13	58	72	13617	67	18.6407	1	1	2	1	2	3	3
Ritchie, Marylyn D.	University of Pennsylvania Perelman School of Medicine	usa	330	2001	2020	19	10	29	139	19	191	110	20530	67	21.0406	2	2	2	2	2	4	4
Lecuit, M.	Inserm	fra	276	1994	2020	26	5	28	97	23	179	69	15923	67	20.715	2	1	1	1	2	4	3
Kakkar, Ajay	Thrombosis Research Institute	gbr	193	1992	2020	28	15	52	92	37	101	40	23877	67	18.9353	1	1	1	2	3	4	3
Thornton, Charles A.	University of Rochester School of Medicine and Dentistry	usa	162	1991	2020	29	4	17	71	13	91	54	13552	67	24.7961	1	1	2	1	2	3	3
Hornick, Jason L.	Harvard Medical School	usa	375	1993	2020	27	6	43	119	37	256	76	17339	67	32.57	1	1	2	1	3	4	3
Bonten, Marc J.M.	University Medical Center Utrecht	nld	205	1991	2012	21	9	58	119	49	86	61	13559	67	22.6686	2	1	1	1	3	3	3
Rohde, Paul	Oregon Research Institute	usa	189	1990	2020	30	5	49	71	44	118	22	15770	67	25.9554	5	1	2	1	3	4	2
Brenchley, Jason M.	National Institute of Allergy and Infectious Diseases	usa	157	2000	2020	20	1	18	53	17	104	35	22546	67	14.7601	1	2	2	1	2	4	3
Irrgang, James J.	University of Pittsburgh Medical Center	usa	255	1990	2020	30	3	24	80	21	175	56	14367	67	25.9073	1	1	2	1	2	4	3
Salzman, Andrew L.	RADIKAL THERAPEUTICS, INC.	usa	197	1993	2018	25	5	14	52	9	145	38	14223	67	24.8254	1	1	2	1	1	4	3
Sunyaev, Shamil R.	Harvard Medical School	usa	156	1997	2020	23	3	19	63	16	93	44	37023	67	16.3409	2	2	2	1	2	3	3
Narayan, K. M.Venkat	Rollins School of Public Health	usa	311	1994	2020	26	6	36	124	30	187	88	53811	67	21.4349	1	1	2	1	3	4	3
Broekmans, Frank J.M.	University Medical Center Utrecht	nld	289	1992	2019	27	4	27	96	23	193	69	17845	67	20.9722	1	1	1	1	2	4	3
Morgenthaler, N. G.	Charité – Universitätsmedizin Berlin	deu	205	1991	2017	26	3	25	39	22	166	14	13744	67	21.0829	1	1	1	1	2	4	2
Jamieson, Denise J.	Emory University School of Medicine	usa	501	1992	2020	28	4	41	185	37	316	144	19590	67	27.9183	1	1	2	1	3	5	4
Mitsiades, N.	Baylor College of Medicine	usa	146	1995	2020	25	1	23	58	22	88	35	18237	67	17.1552	1	1	2	1	2	3	3
Senan, Suresh	Amsterdam UMC - University of Amsterdam	nld	356	1991	2020	29	21	58	220	37	136	162	16508	67	24.6423	1	1	1	2	3	4	4
Yu, Di hua	University of Texas MD Anderson Cancer Center	usa	183	1990	2019	29	2	20	95	18	88	75	14579	67	20.9456	1	1	2	1	2	3	3
Sayer, Avan A.	Newcastle University, United Kingdom	gbr	296	1993	2020	27	4	33	124	29	172	91	15370	67	21.7636	1	1	1	1	2	4	3
Daskalakis, Zafiris J.	University of Toronto	can	376	2001	2020	19	3	23	156	20	220	133	15528	67	27.746	1	2	2	1	2	4	4
Mangin, Jean François	Universite Paris-Saclay	fra	328	1994	2020	26	1	27	86	26	242	59	16072	67	20.0667	1	1	1	1	2	4	3
Pittet, Mikael J.	Massachusetts General Hospital	usa	133	1998	2020	22	1	16	46	15	87	30	19511	67	15.4611	1	2	2	1	2	3	3
Jiang, Bing Hua	University of Iowa Carver College of Medicine	usa	174	1995	2019	24	1	14	84	13	90	70	24038	67	21.3917	2	1	2	1	2	3	3
Vaughn, David W.	Bill and Melinda Gates Foundation	usa	179	1992	2019	27	1	9	51	8	128	42	14618	67	17.6278	2	1	2	1	1	4	3
Borger, Michael A.	Universität Leipzig Herzzentrum	deu	474	1996	2020	24	16	61	128	45	346	67	28216	67	22.9758	1	2	1	2	3	5	3
Hochedlinger, Konrad	Massachusetts General Hospital	usa	141	1999	2019	20	3	14	74	11	67	60	25153	67	19.3349	2	2	2	1	2	3	3
Oudard, Stéphane	Hopital Europeen Georges-Pompidou	fra	309	1991	2020	29	8	52	123	44	186	71	30185	67	15.9519	1	1	1	1	3	4	3
Pintilie, Melania	University Health Network University of Toronto	can	234	1995	2020	25	5	7	15	2	219	8	14734	67	21.8871	1	1	2	1	1	4	1
Chabriat, Hugues	Hôpital Lariboisiere AP-HP	fra	281	1990	2020	30	9	48	129	39	152	81	18756	67	17.8177	1	1	1	1	3	4	3
Libutti, Steven K.	Rutgers Cancer Institute of New Jersey	can	336	1990	2020	30	15	40	129	25	207	89	14804	67	23.9694	1	1	2	2	2	4	3
Stefan, Norbert	Universität Tübingen	deu	307	1999	2020	21	5	75	112	70	195	37	15270	67	21.1323	1	2	1	1	3	4	3
Saad, Fred	University of Montreal	can	449	2001	2020	19	35	73	147	38	302	74	25974	67	16.6358	1	2	2	3	3	5	3
Ginhoux, Florent	A-Star, Singapore Immunology Network	sgp	192	2002	2020	18	2	21	63	19	129	42	21215	67	13.9952	1	2	4	1	2	4	3
Taubert, Kathryn A.	American Heart Association	che	147	1990	2019	29	5	16	68	11	79	52	34101	67	11.3198	1	1	1	1	2	3	3
Pruessner, Jens	Universität Konstanz	deu	227	1995	2020	25	4	24	88	20	139	64	19474	67	22.9037	1	1	1	1	2	4	3
de La Taille, A.	Hôpital Henri Mondor	fra	527	1994	2020	26	14	84	177	70	350	93	16555	67	20.7907	1	1	1	2	3	5	3
Andersson, Anna Maria	Københavns Universitet	dnk	220	1990	2020	30	1	30	61	29	159	31	12874	67	20.9254	1	1	1	1	2	4	3
Taylor, Robert W.	Wellcome Trust Centre for Mitochondrial Research	gbr	444	1992	2020	28	1	32	128	31	316	96	19697	67	22.9775	1	1	1	1	3	5	3
Metz, Christine N.	Donald and Barbara Zucker School of Medicine at Hofstra/Northwell	usa	167	1995	2020	25	1	8	42	7	125	34	16648	67	20.0035	1	1	2	1	1	4	3
Wilkinson, Robert J.	University of Cape Town	zaf	330	1993	2020	27	3	22	131	19	199	109	17735	67	21.3028	1	1	5	1	2	4	4
Sarkar, Devanand	Virginia Commonwealth University	usa	278	1997	2020	23	3	41	72	38	206	31	13308	67	20.7003	1	2	2	1	3	4	3
Sezer, Orhan	Charité – Universitätsmedizin Berlin	deu	205	1996	2019	23	4	33	79	29	126	46	16026	67	16.3056	1	2	1	1	2	4	3
Francis, Darrel P.	Imperial College London	gbr	393	1998	2020	22	8	36	165	28	228	129	16937	67	21.2101	1	2	1	1	2	4	4
Williams, John W.	Duke University School of Medicine	usa	209	1990	2020	30	8	42	99	34	110	57	20632	67	18.8162	1	1	2	1	3	4	3
Mandrekar, Jayawant	Mayo Clinic	usa	348	2003	2020	17	3	6	33	3	315	27	15747	67	24.0415	1	2	2	1	1	5	2
Ocke, Marga	National Institute of Public Health and the Environment	nld	194	1995	2020	25	1	13	36	12	158	23	13315	67	15.94	2	1	1	1	2	4	2
Lejuez, Carl W.	University of Kansas	usa	252	1996	2020	24	1	26	147	25	105	121	13903	67	26.2298	5	2	2	1	2	4	4
Kupelian, Patrick A.	University of California, Los Angeles	usa	207	1993	2020	27	5	43	81	38	126	38	13304	67	19.6611	1	1	2	1	3	4	3
Galon, Jerome	Sorbonne Universite	fra	173	1993	2020	27	0	19	54	19	119	35	24880	67	16.657	1	1	1	1	2	4	3
Mathalon, Daniel H.	University of California, San Francisco	usa	284	1991	2020	29	1	23	85	22	199	62	15722	67	23.1986	1	1	2	1	2	4	3
Shah, Nadim J.	Forschungszentrum Jülich (FZJ)	deu	493	1991	2020	29	1	20	199	19	294	179	16904	67	25.3352	1	1	1	1	2	4	4
Förster, Reinhold	Medizinische Hochschule Hannover (MHH)	deu	213	1993	2020	27	1	16	96	15	117	80	26852	67	20.6717	1	1	1	1	2	4	3
Ding, Eric L.	Harvard T.H. Chan School of Public Health	usa	132	2005	2019	14	1	20	34	19	98	14	49281	67	11.0185	1	2	2	1	2	3	2
Gimenez-Roqueplo, Anne Paule	Hopital Europeen Georges-Pompidou	fra	205	1992	2020	28	7	25	64	18	141	39	15163	67	14.198	1	1	1	1	2	4	3
Wood, Bradford J.	National Institutes of Health, Bethesda	usa	377	1995	2020	25	1	22	157	21	220	135	15617	67	20.952	1	1	2	1	2	4	4
Wisløff, Ulrik	Norges Teknisk-Naturvitenskapelige Universitet	nor	267	1998	2020	22	1	24	120	23	147	96	16326	67	22.7259	1	2	1	1	2	4	3
de Lima, Marcos	University Hospitals Case Medical Center	usa	319	1996	2020	24	6	30	98	24	221	68	14156	67	15.9411	1	2	2	1	2	4	3
Sugimoto, Yukihiko	Kumamoto University	jpn	216	1990	2020	30	3	23	43	20	173	20	19730	67	20.3869	1	1	4	1	2	4	2
Engelborghs, Sebastiaan	Instituut Born-Bunge	bel	334	1997	2020	23	2	35	84	33	250	49	20575	67	18.4232	1	2	1	1	3	4	3
Mackay, Fabienne	Monash University	aus	138	1993	2020	27	1	24	51	23	87	27	18748	67	18.7561	1	1	6	1	2	3	2
Krahn, Andrew D.	The University of British Columbia	can	478	1992	2020	28	3	74	215	71	263	141	20018	67	22.2539	1	1	2	1	3	4	4
Kim, Young Myeong	Kangwon National University	kor	379	1993	2019	26	0	18	94	18	285	76	16441	67	23.7643	1	1	4	1	2	4	3
Myin-Germeys, Inez	KU Leuven	bel	330	2000	2020	20	1	22	107	21	223	85	24036	67	22.0401	1	2	1	1	2	4	3
Annunziato, Francesco	Università degli Studi di Firenze	ita	172	1994	2019	25	2	30	69	28	103	39	16088	67	14.812	1	1	1	1	2	4	3
Astor, Brad C.	University of Wisconsin School of Medicine and Public Health	usa	247	2000	2020	20	1	23	52	22	195	29	33095	67	18.9638	1	2	2	1	2	4	2
Eng, Jimmy K.	University of Washington School of Medicine	usa	155	1994	2020	26	0	7	13	7	142	6	27504	67	16.739	2	1	2	1	1	4	1
Lee, Dong Soo	Seoul National University Hospital	kor	567	1990	2020	30	11	43	203	32	364	160	15972	67	24.9422	1	1	4	2	3	5	4
Wang, Haichao	Feinstein Institute for Medical Research	usa	186	1990	2020	30	0	32	66	32	120	34	24497	67	17.8938	1	1	2	1	3	4	3
Lunetta, Kathryn	Boston University	usa	229	1991	2020	29	2	13	27	11	202	14	20234	67	11.3199	1	1	2	1	2	4	2
Clark, Robert S.B.	University of Pittsburgh Medical Center, Children's Hospital of Pittsb	usa	277	1994	2020	26	3	26	100	23	177	74	18983	67	18.8751	1	1	2	1	2	4	3
Verschuren, W. M.Monique	National Institute of Public Health and the Environment	nld	288	1991	2020	29	3	9	58	6	230	49	27414	67	17.8321	1	1	1	1	1	4	3
Worthington, Jane	University of Manchester	gbr	292	1991	2019	28	2	12	75	10	217	63	28812	67	17.6992	1	1	1	1	2	4	3
Califano, Joseph A.	University of California, San Diego	usa	288	1991	2020	29	0	13	128	13	160	115	18983	67	21.7057	1	1	2	1	2	4	4
Pascual, Virginia	Weill Cornell Medicine	usa	169	1990	2020	30	0	27	62	27	107	35	18593	67	17.8487	1	1	2	1	2	4	3
Bae, Sang Cheol	Hanyang University	kor	514	1995	2020	25	2	52	208	50	306	156	19640	67	21.5676	1	1	4	1	3	5	4
Pinto, Peter A.	The National Institutes of Health Research Center	usa	310	1999	2019	20	3	7	79	4	231	72	16606	67	17.6823	1	2	2	1	1	4	3
Welch, Vivian	Elizabeth Bruyere Hospital	can	278	1999	2020	21	2	35	62	33	216	27	15640	67	17.9028	1	2	2	1	3	4	2
Hommel, Bernhard	Leiden University	nld	373	1993	2020	27	43	87	289	44	84	202	18592	66	44.9381	5	1	1	3	3	3	4
Eimer, Martin	Birkbeck University of London	gbr	230	1990	2020	30	36	84	214	48	16	130	14246	66	45.1111	5	1	1	3	3	2	4
Voinnet, Olivier	ETH Zürich	che	137	1997	2019	22	14	23	93	9	44	70	24399	66	25.1562	2	2	1	2	1	3	3
Frye, Cheryl A.	University at Albany	usa	293	1990	2020	30	21	161	273	140	20	112	14637	66	45.7393	1	1	2	2	4	2	4
Blakemore, Sarah Jayne	UCL	gbr	165	1998	2020	22	19	50	128	31	37	78	18205	66	30.3532	5	2	1	2	3	3	3
Moseley, G. Lorimer	University of South Australia	aus	280	1996	2020	24	32	69	172	37	108	103	12528	66	37.921	1	2	6	3	3	4	4
Bernkop-Schnürch, Andreas	University of Innsbruck	aut	440	1995	2020	25	19	80	410	61	30	330	16565	66	39.8481	1	1	1	2	3	3	5
Lai, Eric C.	Memorial Sloan-Kettering Cancer Center	usa	155	1997	2020	23	13	27	122	14	33	95	18334	66	29.6377	2	2	2	2	2	3	3
Ochsner, Kevin	Columbia University in the City of New York	usa	153	1993	2020	27	6	23	96	17	57	73	22829	66	24.8271	5	1	2	1	2	3	3
Yuki, Nobuhiro	Yuki Clinic	jpn	506	1990	2020	30	32	110	330	78	176	220	15815	66	35.5025	1	1	4	3	3	4	4
Wagenmakers, Eric Jan	Universiteit van Amsterdam	nld	219	2000	2020	20	3	38	159	35	60	121	19214	66	29.854	5	2	1	1	3	3	4
Frank, Michael J.	Brown University	usa	171	2001	2020	19	6	31	87	25	84	56	15669	66	29.7211	1	2	2	1	2	3	3
Ring, David	Dell Medical School	usa	791	1994	2020	26	72	183	567	111	224	384	16338	66	40.6622	1	1	2	3	4	4	5
Wyss-Coray, Tony	Stanford University School of Medicine	usa	168	1992	2020	28	6	25	96	19	72	71	22227	66	22.9671	1	1	2	1	2	3	3
Levy, Mitchell M.	The Warren Alpert Medical School	usa	247	1993	2020	27	35	66	139	31	108	73	46747	66	20.1279	1	1	2	3	3	4	3
Toker, Alex	Harvard Medical School	usa	132	1990	2020	30	16	29	84	13	48	55	17113	66	26.6508	2	1	2	2	2	3	3
Kahn, S. R.	Lady Davis Institute for Medical Research	can	260	1996	2020	24	15	64	124	49	136	60	20140	66	26.4276	1	2	2	2	3	4	3
Wang, B.	University of South Alabama	usa	756	1995	2013	18	4	179	325	175	431	146	18939	66	31.9452	1	1	2	1	4	5	4
Görlich, Dirk	Max Planck Institute for Biophysical Chemistry	deu	113	1990	2020	30	3	20	69	17	44	49	17922	66	23.0687	2	1	1	1	2	3	3
Motl, Robert W.	The University of Alabama at Birmingham	usa	384	1998	2020	22	7	122	244	115	140	122	15654	66	36.6762	1	2	2	1	4	4	4
Roos, Ewa M.	Syddansk Universitet	dnk	280	1997	2020	23	9	43	132	34	148	89	19321	66	28.1882	1	2	1	1	3	4	3
McIntyre, Roger S.	University of Toronto	can	626	1997	2020	23	47	188	392	141	234	204	17846	66	30.9489	1	2	2	3	4	4	4
Sluka, Kathleen A.	University of Iowa	usa	249	1992	2020	28	17	72	189	55	60	117	12600	66	35.2873	1	1	2	2	3	3	4
Ravichandran, Kodi S.	University of Virginia School of Medicine	usa	169	1992	2020	28	4	16	109	12	60	93	14707	66	26.7585	2	1	2	1	2	3	3
Alexandrov, Andrei V.	University of Tennessee Health Science Center	usa	483	1993	2020	27	36	98	304	62	179	206	17798	66	28.2616	1	1	2	3	3	4	4
Earle, Craig C.	Institute for Clinical Evaluative Sciences	can	340	1996	2020	24	12	50	116	38	224	66	17074	66	26.8043	1	2	2	2	3	4	3
Garavan, Hugh P.	University of Vermont	usa	219	1994	2020	26	3	25	91	22	128	66	16767	66	25.7781	1	1	2	1	2	4	3
Torgerson, David	University of York	gbr	386	1992	2020	28	18	89	213	71	173	124	16807	66	33.9933	1	1	1	2	3	4	4
Heidenreich, Axel	Uniklinik Köln	deu	579	1992	2020	28	67	233	321	166	258	88	18720	66	22.5368	1	1	1	3	4	4	3
Gachet, C.	Université de Strasbourg	fra	296	1990	2020	30	10	34	118	24	178	84	15299	66	28.4432	1	1	1	2	2	4	3
Griffin, Julian L.	Imperial College London	gbr	293	1998	2020	22	5	53	129	48	164	76	16355	66	28.8814	2	2	1	1	3	4	3
Whooley, Mary A.	University of California, San Francisco	mex	283	1996	2020	24	9	25	164	16	119	139	16215	66	28.8493	1	2	2	1	2	4	4
Van Staa, Tjeerd Pieter	University of Manchester	gbr	283	1992	2020	28	3	56	113	53	170	57	17494	66	24.464	1	1	1	1	3	4	3
Horton, Jay D.	UT Southwestern Medical School	usa	99	1993	2019	26	3	15	38	12	61	23	25781	66	16.9764	2	1	2	1	2	3	2
Brooker, Simon J.	London School of Hygiene & Tropical Medicine	gbr	254	1997	2020	23	4	49	126	45	128	77	16486	66	26.9393	1	2	1	1	3	4	3
Moe, Orson W.	UT Southwestern Medical Center	usa	270	1990	2020	30	11	37	130	26	140	93	15077	66	28.8049	1	1	2	2	2	4	3
Haslam, S. Alexander	University of Queensland	aus	323	1991	2020	29	6	78	183	72	140	105	14959	66	35.2583	5	1	6	1	3	4	4
Laupland, K. B.	Royal Brisbane and Women's Hospital	aus	271	1993	2020	27	8	97	180	89	91	83	13711	66	26.3794	1	1	6	1	3	3	3
Lotvall, Jan	Göteborg University, Sahlgrenska Academy	swe	310	1990	2020	30	13	56	161	43	149	105	25154	66	23.0358	1	1	1	2	3	4	4
Selman, Moisés	Instituto Nacional de Enfermedades Respiratorias	mex	152	1996	2017	21	6	33	97	27	55	64	23081	66	20.4952	1	2	2	1	2	3	3
Lonergan, Pat	University College Dublin	irl	318	1993	2020	27	12	45	147	33	171	102	13948	66	28.8623	1	1	1	2	3	4	4
Grulich, Andrew	Kirby Institute	aus	429	1991	2020	29	12	60	148	48	281	88	17327	66	26.4705	3	1	6	2	3	4	3
Duyn, Jeff H.	National Institute of Neurological Disorders and Stroke	usa	220	1993	2020	27	10	34	147	24	73	113	15602	66	24.7958	1	1	2	2	2	3	4
Chang, Lin	David Geffen School of Medicine at UCLA	usa	211	1990	2020	30	19	48	117	29	94	69	15998	66	23.2245	1	1	2	2	2	3	3
Fine, Howard A.	Weill Cornell Medicine	usa	192	1990	2019	29	15	22	94	7	98	72	17817	66	21.7082	1	1	2	2	1	3	3
Thannickal, Victor J.	The University of Alabama at Birmingham	usa	218	1993	2020	27	6	28	104	22	114	76	19130	66	22.8712	1	1	2	1	2	4	3
Ito, Yoshiaki	Cancer Science Institute of Singapore	sgp	215	1990	2020	30	7	13	105	6	110	92	15947	66	23.0983	1	1	4	1	1	4	3
Lieberman, Jay R.	Keck School of Medicine of USC	usa	258	1992	2020	28	16	66	184	50	74	118	14241	66	24.9421	1	1	2	2	3	3	4
McLaughlin, Katie A.	Harvard University	usa	235	2005	2020	15	3	56	109	53	126	53	14856	66	25.5109	1	2	2	1	3	4	3
Kita, Hirohito	Mayo Clinic Scottsdale-Phoenix, Arizona	usa	271	1990	2020	30	5	20	113	15	158	93	14250	66	29.9325	1	1	2	1	2	4	3
Ferguson-Smith, Anne C.	University of Cambridge	gbr	185	1990	2020	30	9	24	88	15	97	64	15377	66	24.2111	2	1	1	1	2	3	3
Coenye, Tom	Universiteit Gent	bel	291	1997	2020	23	6	62	153	56	138	91	17132	66	28.0979	2	2	1	1	3	4	3
Kauczor, Hans Ulrich	Universitätsklinikum Heidelberg	deu	898	1990	2020	30	12	93	250	81	648	157	21194	66	30.4351	1	1	1	2	3	5	4
Shaw, David E.	Columbia University in the City of New York	usa	153	2000	2020	20	4	9	100	5	53	91	25967	66	18.5022	2	2	2	1	1	3	3
Bruce, I.	University of Manchester	gbr	278	1993	2020	27	7	33	103	26	175	70	28606	66	21.5553	1	1	1	1	2	4	3
Berger, James M.	Johns Hopkins School of Medicine	usa	174	1992	2020	28	3	9	109	6	65	100	15312	66	30.8702	2	1	2	1	1	3	4
Mataix-Cols, David	Karolinska Institutet	swe	281	1997	2020	23	3	46	145	43	136	99	14563	66	24.5703	1	2	1	1	3	4	3
Soares, Jair C.	University of Texas Health Science Center at Houston	usa	424	1994	2020	26	7	45	260	38	164	215	15275	66	25.9908	1	1	2	1	3	4	4
Gewirtz, Andrew T.	Georgia State University	usa	217	1997	2020	23	5	25	91	20	126	66	15114	66	22.3878	1	2	2	1	2	4	3
Terpos, Evangelos	National and Kapodistrian University of Athens	grc	575	1997	2020	23	16	117	265	101	310	148	19231	66	24.6647	1	2	1	2	4	5	4
Clark, A. L.	Hull York Medical School	gbr	452	1991	2020	29	21	88	264	67	188	176	16894	66	30.5924	1	1	1	2	3	4	4
Hillmen, Peter	St James's University Hospital	gbr	240	1991	2020	29	19	42	115	23	125	73	22022	66	18.6418	1	1	1	2	2	4	3
Oral, Hakan	University of Michigan, Ann Arbor	usa	297	1995	2018	23	10	61	131	51	166	70	17852	66	18.755	1	1	2	2	3	4	3
Irvine, Darrell J.	Massachusetts Institute of Technology	usa	185	1992	2020	28	6	21	101	15	84	80	14154	66	23.8698	1	1	2	1	2	3	3
Jackson, Lisa	Kaiser Permanente	usa	235	1991	2020	29	6	69	108	63	127	39	14014	66	18.9992	2	1	2	1	3	4	3
Foster, Paul	UCL Institute of Ophthalmology	gbr	269	1996	2020	24	6	28	107	22	162	79	14296	66	20.9023	1	2	1	1	2	4	3
Klassen, Terry P.	University of Manitoba	can	288	1991	2020	29	8	38	154	30	134	116	16709	66	25.0908	1	1	2	1	3	4	4
Sawa, Akira	Johns Hopkins School of Medicine	usa	287	1992	2020	28	10	30	132	20	155	102	16583	66	24.8058	1	1	2	2	2	4	4
Camidge, D. Ross	University of Colorado School of Medicine	usa	211	2003	2020	17	9	44	115	35	96	71	23612	66	16.9899	1	2	2	1	3	3	3
Zheng, Yi	Cincinnati Children's Hospital Research Foundation	usa	239	1996	2020	24	1	5	103	4	136	98	13428	66	27.9715	2	2	2	1	1	4	3
Melzer, David	University of Exeter	gbr	221	1991	2020	29	5	42	126	37	95	84	21376	66	19.9518	1	1	1	1	3	3	3
Henry, Timothy D.	The Carl & Edyth Lindner Center for Research & Education	usa	421	1990	2020	30	10	54	164	44	257	110	17238	66	18.9011	1	1	2	2	3	4	4
Roberts, Timothy P.L.	The Children's Hospital of Philadelphia	usa	348	1990	2020	30	7	60	168	53	180	108	12881	66	26.2568	1	1	2	1	3	4	4
Emberton, Mark	UCL	gbr	482	1991	2020	29	34	65	259	31	223	194	16676	66	24.6942	1	1	1	3	3	4	4
Miller, Gregory E.	Northwestern University	usa	231	1994	2020	26	1	43	120	42	111	77	19193	66	28.9185	1	1	2	1	3	4	3
Yang, James Chih Hsin	National Taiwan University Hospital	twn	298	1992	2020	28	5	37	110	32	188	73	27339	66	18.0303	1	1	4	1	3	4	3
Pischon, Tobias	Max Delbruck Center for Molecular Medicine	deu	242	2000	2020	20	4	34	92	30	150	58	16887	66	17.5935	1	2	1	1	3	4	3
Montaner, Joan	Universitat Autònoma de Barcelona	esp	416	1998	2020	22	10	45	193	35	223	148	15954	66	20.4655	1	2	1	2	3	4	4
Dalley, Jeffrey W.	University of Cambridge	gbr	181	1995	2020	25	2	26	70	24	111	44	15863	66	22.3935	1	1	1	1	2	4	3
Alkadhi, Hatem	UniversitatsSpital Zurich	che	440	1996	2020	24	4	48	195	44	245	147	16582	66	24.3789	1	2	1	1	3	4	4
Deprest, Jan	UCL	gbr	498	1992	2020	28	3	54	268	51	230	214	16793	66	27.9021	1	1	1	1	3	4	4
Borrow, Ray	Public Health England	gbr	387	1992	2020	28	3	35	121	32	266	86	14930	66	25.3584	2	1	1	1	3	4	3
Swirski, Filip K.	Harvard Medical School	usa	165	2001	2020	19	6	30	73	24	92	43	15933	66	18.0096	1	2	2	1	2	3	3
Dowd, Scot E.	MR DNA (Molecular Research LP)	usa	274	1996	2020	24	1	27	56	26	218	29	14595	66	24.9297	2	2	2	1	2	4	2
[truncated: 16,232 more rows]
